# Supplementary material for: Quantitative and qualitative normative dataset for intraepidermal nerve fibers using skin biopsy
Source: PLoS One. 2018 Jan 25;13(1):e0191614. doi: 10.1371/journal.pone.0191614 (PMC5784950; doi:10.1371/journal.pone.0191614)
Supplement: S1 Fig — This table includes demographical data (age, ethnic), clinical data (arterial pressure, cardiac frequency, weight, size), date of the clinical visit, biopsy and signature consent but also the biological data and fibers density at the distal leg for each subject. (XLSX) [file pone.0191614.s001.xlsx]

## Sheet: export_fibrnerv
COUNTRY_ID	SITE_ID	SUBJECT_REF	VISITDT_M	VISITDT_Y	BIRTHDT_M	BIRTHDT_Y	SEX	ETHNIC	CONSENT_M	CONSENT_Y	AGE	VRBDT_M	VRBDT_Y	SYST	DIAST	FREQCARD	POIDS	POIDS_V	TAILLE	IMC	PLAQ	TP	TCA	GLYC	UREE	CREAT	CREATCLAIR	BIOPSDT_M	BIOPSDT_Y	ANALQDT_D	ANALQDT_M	ANALQDT_Y	ANALQDT	ANALQ1_1_1	ANALQ1_1_1_V	ANALQ1_1_8	ANALQ1_1_8_V	ANALQ1_1_2	ANALQ1_1_2_V	ANALQ1_1_9	ANALQ1_1_9_V	ANALQ1_1_3	ANALQ1_1_3_V	ANALQ1_1_10	ANALQ1_1_10_V	ANALQ1_1_4	ANALQ1_1_4_V	ANALQ1_1_11	ANALQ1_1_11_V
FR	1	001-1	12	2011	11	1989	1	1	12	2011	22	12	2011	119	72	67	72.5	72.5	186.0	21.0	181	63	1.6	1.03	4.6	69.5	152.0	12	2011	4	1	2012	2012-01-04	10.0	10.0			9.2	9.2			8.5	8.5			8.8	8.8
FR	1	001-2	12	2011	4	1989	1	1	12	2011	22	12	2011	115	67	63	73.0	73.0	180.0	22.5	221	97	1.0	0.85	3.2	72.0	148.0	12	2011	4	1	2012	2012-01-04					10.9	10.9							9.7	9.7
FR	1	001-3	12	2011	6	1982	1	2	12	2011	29	12	2011	134	76	62	83.0	83.0	181.0	25.3	242	97	1.0	0.94	5.8	64.0	177.0	1	2012	11	1	2012	2012-01-11	8.3	8.3			5.4	5.4							9.7	9.7
FR	1	001-4	1	2012	2	1959	2	1	1	2012	52	1	2012	119	85	80	72.0	72.0	169.0	25.2	285	100	1.0	0.87	6.3	77.0	87.0	1	2012	11	1	2012	2012-01-11	4.4	4.4			6.3	6.3			7.6	7.6			5.8	5.8
FR	1	001-5	1	2012	2	1950	2	1	1	2012	61	1	2012	111	70	51	71.0	71.0	163.0	26.7	336	120	0.8	0.92	5.8	66.0	89.0	1	2012	1	2	2012	2012-02-01	3.8	3.8			4.9	4.9			4.8	4.8			3.6	3.6
FR	1	001-6	1	2012	3	1942	1	1	1	2012	69	1	2012	151	94	66	87.0	87.0	173.0	29.1	194	91	1.2	0.95	6.8	84.0	83.7	1	2012	1	2	2012	2012-02-01	2.7	2.7			3.5	3.5			3.5	3.5			3.8	3.8
FR	1	001-7	1	2012	12	1951	2	1	1	2012	60	1	2012	137	79	67	67.6	67.6	162.0	25.8	207	102	1.0	0.92	5.9	53.1	105.0	1	2012	1	2	2012	2012-02-01	9.5	9.5			5.5	5.5			6.5	6.5			7.3	7.3
FR	1	001-8	1	2012	8	1956	2	1	1	2012	55	1	2012	126	87	50	54.5	54.5	164.0	20.3	224	104	1.0	1.09	5.5	56.0	85.0	2	2012	12	3	2012	2012-03-12	10.9	10.9			11.3	11.3			13.2	13.2			13.0	13.0
FR	1	001-9	1	2012	3	1958	1	1	1	2012	53	1	2012	133	86	55	112.0	112.0	178.0	35.3	197	93	1.0	1.04	4.8	75.0	157.4	1	2012	12	3	2012	2012-03-12	3.1	3.1			7.0	7.0			2.3	2.3			5.7	5.7
FR	1	001-10	1	2012	9	1960	1	1	1	2012	51	1	2012	123	82	42	65.4	65.4	172.0	22.1	228	91	1.1	1.11	7.3	72.0	98.6	2	2012	12	3	2012	2012-03-12	7.1	7.1			7.4	7.4			8.3	8.3			8.3	8.3
FR	1	001-11	1	2012	7	1963	1	1	1	2012	48	1	2012	140	93	56	83.8	83.8	180.0	25.9	314	91	1.0	0.99	5.9	79.0	119.0	1	2012	19	3	2012	2012-03-19	8.4	8.4			6.8	6.8			7.0	7.0			7.9	7.9
FR	1	001-12	1	2012	11	1959	1	2	1	2012	52	1	2012	154	107	92	92.0	92.0	174.0	30.4	272	112	32.6	1.6	6.3	72.6	90.0	NA	NA
FR	1	001-13	1	2012	9	1962	1	1	1	2012	49	1	2012	117	84	57	72.0	72.0	173.0	24.1	292	118	30.3	1.21	6.7	75.6	90.0	NA	NA
FR	1	001-14	1	2012	8	1970	1	2	1	2012	41	2	2012	136	90	86	91.0	91.0	180.0	28.1	202	91	0.9	0.9	6.3	87.4	126.0	2	2012	19	3	2012	2012-03-19	6.5	6.5			7.2	7.2			7.6	7.6
FR	1	001-15	1	2012	10	1961	1	1	1	2012	50	1	2012	139	90	69	110.0	110.0	175.0	35.9	269	120	1.0	0.93	4.0	80.5	146.0	2	2012	19	3	2012	2012-03-19	4.0	4.0			4.0	4.0			7.1	7.1			4.0	4.0
FR	1	001-16	2	2012	3	1966	1	1	2	2012	45	2	2012	118	75	61	120.0	120.0	176.0	38.7	266	120	1.0	0.98	5.1	93.6	150.8	2	2012	19	3	2012	2012-03-19	2.6	2.6	4.5	4.5			9.0	9.0	4.5	4.5	7.0	7.0	5.1	5.1	4.2	4.2
FR	1	001-17	2	2012	4	1951	1	1	2	2012	60	2	2012	127	87	60	90.0	90.0	171.0	30.8	211	104	1.0	1.04	7.5	85.9	103.0	2	2012	27	3	2012	2012-03-27	7.3	7.3			5.0	5.0			7.0	7.0			6.2	6.2
FR	1	001-18	2	2012	11	1959	2	1	2	2012	52	2	2012	112	71	80	70.0	70.0	160.0	27.3	273	120	1.0	1.05	ND	54.9	117.3	2	2012	27	3	2012	2012-03-27	16.5	16.5			16.3	16.3			11.7	11.7			15.3	15.3
FR	1	001-19	2	2012	9	1970	1	1	2	2012	41	2	2012	141	94	67	85.0	85.0	187.0	24.3	209	120	1.0	1.16	5.3	83.4	123.4	2	2012	27	3	2012	2012-03-27	6.1	6.1			7.8	7.8			7.8	7.8			4.0	4.0
FR	1	001-20	2	2012	12	1968	1	1	2	2012	43	2	2012	127	87	79	86.0	86.0	178.0	27.1	277	97	1.1	0.9	4.8	88.7	115.4	2	2012	27	3	2012	2012-03-27	5.4	5.4			7.3	7.3			6.3	6.3			5.1	5.1
FR	1	001-23	2	2012	11	1946	1	1	2	2012	65	2	2012	136	99	66	76.0	76.0	177.0	24.3	204	84	0.9	0.9	5.5	100.9	71.3	3	2012	30	5	2012	2012-05-30
FR	1	001-21	2	2012	3	1960	2	1	2	2012	51	2	2012	119	82	79	55.0	55.0	164.0	20.4	225	107	0.9	0.86	6.3	54.9	93.2	2	2012	16	4	2012	2012-04-16	10.3	10.3			7.9	7.9			11.5	11.5			9.5	9.5
FR	1	001-22	2	2012	9	1960	2	2	2	2012	51	2	2012	105	74	57	75.0	75.0	160.0	29.3	309	93	1.0	0.97	3.8	67.8	102.4	2	2012	16	4	2012	2012-04-16	8.7	8.7			4.8	4.8			10.9	10.9			7.0	7.0
FR	1	001-24	2	2012	10	1970	1	1	2	2012	41	2	2012	136	85	66	74.0	74.0	177.0	23.6	278	115	0.9	1.04	6.1	77.6	115.8	2	2012	30	5	2012	2012-05-30	6.1	6.1			6.0	6.0							7.0	7.0
FR	1	001-25	2	2012	10	1989	1	1	2	2012	22	2	2012	120	74	59	77.0	77.0	177.0	24.6	370	88	1.0	0.85	5.8	91.7	121.6	2	2012	25	6	2012	2012-06-25	10.9	10.9			11.1	11.1			8.3	8.3			9.4	9.4
FR	1	001-26	2	2012	6	1971	1	1	2	2012	40	2	2012	147	95	55	77.0	77.0	176.0	24.9	252	115	0.9	0.93	5.8	78.9	120.2	3	2012	25	6	2012	2012-06-25	11.1	11.1			13.2	13.2			9.2	9.2			10.9	10.9
FR	1	001-27	2	2012	7	1988	2	1	2	2012	23	2	2012	114	71	62	63.0	63.0	171.0	21.5	238	107	0.9	0.81	ND	69.0	110.1	3	2012	25	6	2012	2012-06-25	14.0	14.0			13.2	13.2			12.8	12.8			14.8	14.8
FR	1	001-28	2	2012	7	1955	1	1	2	2012	56	2	2012	120	85	60	90.0	90.0	174.0	29.7	358	112	1.1	0.94	6.0	93.7	99.2	3	2012	11	7	2012	2012-07-11					3.7	3.7			3.5	3.5			4.5	4.5
FR	1	001-29	3	2012	9	1967	1	2	3	2012	44	3	2012	178	104	96	88.0	88.0	185.0	25.7	216	104	1.0	0.95	3.9	78.4	132.0	3	2012	11	7	2013	2013-07-11	5.2	5.2			1.6	1.6			4.6	4.6			3.6	3.6
FR	1	001-30	3	2012	8	1960	2	1	3	2012	51	3	2012	127	77	61	64.0	64.0	170.0	22.1	198	118	0.9	0.92	3.9	61.9	95.0	3	2012	23	7	2012	2012-07-23	6.4	6.4			4.1	4.1			4.2	4.2			3.2	3.2
FR	1	001-31	3	2012	12	1969	1	1	3	2012	42	3	2012	152	97	55	80.0	80.0	174.0	26.4	257	95	0.9	0.85	6.8	79.6	121.0	3	2012	23	7	2012	2012-07-23	9.5	9.5			4.6	4.6			8.6	8.6			9.9	9.9
FR	1	001-32	3	2012	8	1961	1	1	3	2012	50	3	2012	139	91	62	111.0	111.0	179.0	34.6	237	120	1.1	0.99	6.0	81.3	92.7	3	2012	26	9	2012	2012-09-26	6.4	6.4			9.4	9.4			7.0	7.0			6.7	6.7
FR	1	001-33	3	2012	4	1987	2	1	3	2012	24	3	2012	123	81	74	53.0	53.0	160.0	20.7	250	97	1.0	0.79	3.5	7.6	95.0	3	2012	26	9	2012	2012-09-26	20.3	20.3			16.8	16.8			18.2	18.2			26.3	26.3
FR	1	001-34	3	2012	11	1949	2	1	3	2012	62	3	2012	144	79	69	49.5	49.5	161.0	19.1	193	104	1.0	0.83	5.3	57.6	70.0	3	2012	26	9	2012	2012-09-26	8.5	8.5			6.9	6.9			8.5	8.5			6.6	6.6
FR	1	001-35	3	2012	11	1964	2	2	3	2012	47	3	2012	111	76	67	54.0	54.0	162.0	20.6	219	110	1.0	0.8	4.6	68.1	85.9	3	2012	26	9	2012	2012-09-26	9.3	9.3			7.0	7.0							8.5	8.5
FR	1	001-36	3	2012	5	1965	1	1	3	2012	46	3	2012	131	81	66	102.0	102.0	177.0	32.6	275	112	1.0	1.06	6.9	88.0	136.2	3	2012	26	9	2012	2012-09-26	6.0	6.0			7.9	7.9			5.5	5.5			10.0	10.0
FR	1	001-37	3	2012	12	1990	1	1	3	2012	21	3	2012	118	55	59	72.0	72.0	181.0	22.0	271	86	0.9	0.81	4.5	69.7	151.0	4	2012	26	9	2012	2012-09-26	15.0	15.0			17.6	17.6			15.2	15.2			12.0	12.0
FR	1	001-38	3	2012	5	1960	1	1	3	2012	51	3	2012	119	74	64	89.0	89.0	183.0	26.6	250	97	1.0	0.94	4.2	83.2	117.0	4	2012	2	10	2012	2012-10-02	5.4	5.4			3.9	3.9			4.5	4.5			5.7	5.7
FR	1	001-39	3	2012	10	1962	2	1	3	2012	49	3	2012	100	69	50	68.0	68.0	161.0	26.2	209	120	1.0	0.85	6.8	65.8	88.0	4	2012	9	4	2013	2013-04-09	13.7	13.7			9.3	9.3			13.5	13.5			10.6	10.6
FR	1	001-40	4	2012	12	1952	2	1	4	2012	59	4	2012	138	86	58	52.0	52.0	162.0	19.8	182	100	1.0	0.97	6.0	64.1	68.3	4	2012	7	1	2013	2013-01-07	12.3	12.3			11.7	11.7			15.0	15.0			15.2	15.2
FR	1	001-41	4	2012	10	1966	1	1	4	2012	45	4	2012	115	74	65	91.0	91.0	188.0	25.7	238	104	1.0	0.85	4.7	85.2	124.8	4	2012	22	1	2013	2013-01-22	8.8	8.8			8.8	8.8			8.3	8.3			5.0	5.0
FR	1	001-42	4	2012	4	1959	1	1	4	2012	53	4	2012	111	76	55	86.0	86.0	173.0	28.7	233	118	1.0	0.9	5.7	76.4	98.4	4	2012	13	11	2012	2012-11-13	7.9	7.9			7.3	7.3			8.2	8.2			8.4	8.4
FR	1	001-43	4	2012	12	1961	1	1	4	2012	50	4	2012	122	77	60	76.0	76.0	176.0	24.5	244	100	1.1	0.92	6.7	89.0	83.0	4	2012	2	10	2012	2012-10-02	6.6	6.6			6.8	6.8			6.3	6.3
FR	1	001-44	4	2012	6	1945	2	1	4	2012	66	4	2012	147	67	75	85.0	85.0	167.0	30.5	264	112	0.9	1.03	6.9	58.8	94.2	4	2012	5	12	2012	2012-12-05	7.9	7.9	4.6	4.6	4.7	4.7			4.0	4.0			5.9	5.9
FR	1	001-45	4	2012	1	1955	1	1	4	2012	57	4	2012	136	85	75	82.0	82.0	171.0	28.0	214	112	34.1	1.08	6.2	95.0	78.0	NA	NA
FR	1	001-46	4	2012	6	1952	2	1	4	2012	59	4	2012	127	73	55	65.0	65.0	165.0	23.9	255	104	0.9	0.86	6.1	8.3	75.0	4	2012	6	2	2013	2013-02-06	5.9	5.9			4.3	4.3			5.9	5.9			7.0	7.0
FR	1	001-47	4	2012	3	1949	1	1	4	2012	63	4	2012	120	66	94	84.0	84.0	184.0	24.8	226	110	1.1	0.94	7.4	86.2	82.0	4	2012	19	3	2013	2013-03-19	8.3	8.3			6.0	6.0			6.9	6.9			4.6	4.6
FR	1	001-49	4	2012	9	1951	2	1	4	2012	60	4	2012	123	82	60	55.0	55.0	163.0	20.7	251	120	0.9	0.86	5.1	50.8	90.0	4	2012	3	4	2013	2013-04-03	12.0	12.0			13.0	13.0			11.7	11.7			12.4	12.4
FR	1	001-50	4	2012	3	1959	2	1	4	2012	53	4	2012	124	78	75	45.0	45.0	167.0	16.1	241	100	0.9	0.95	2.7	46.9	86.0	4	2012	25	3	2013	2013-03-25	13.9	13.9			13.3	13.3			10.5	10.5			11.6	11.6
FR	1	001-48	4	2012	1	1970	1	1	4	2012	42	4	2012	129	87	72	70.0	70.0	172.0	23.7	265	81	1.1	0.92	5.0	87.6	96.0	4	2012	28	5	2013	2013-05-28	9.0	9.0			10.6	10.6			12.7	12.7			9.7	9.7
FR	1	001-51	4	2012	12	1983	1	1	4	2012	28	4	2012	119	64	49	84.0	84.0	185.0	24.5	268	112	1.1	0.88	6.1	99.0	82.0	5	2012	25	3	2013	2013-03-25	11.6	11.6			8.9	8.9			10.0	10.0			10.3	10.3
FR	1	001-52	4	2012	2	1963	1	1	4	2012	49	4	2012	120	78	51	77.0	77.0	174.0	25.4	203	88	0.9	0.88	6.4	93.1	92.0	4	2012	3	4	2013	2013-04-03			8.0	8.0					9.5	9.5			11.0	11.0
FR	1	001-53	4	2012	7	1962	1	1	4	2012	49	4	2012	127	76	60	75.0	75.0	170.0	26.0	190	112	1.0	0.92	3.4	74.4	102.7	5	2012	27	5	2013	2013-05-27			6.1	6.1	7.1	7.1	5.2	5.2	5.2	5.2			9.2	9.2
FR	1	001-55	4	2012	4	1971	1	2	4	2012	41	4	2012	119	77	62	90.0	90.0	169.0	31.5	297	100	1.0	0.92	4.5	69.2	ND	5	2012	7	1	2013	2013-01-07	13.9	13.9			11.3	11.3
FR	1	001-54	4	2012	5	1950	2	1	4	2012	61	4	2012	125	76	49	68.0	68.0	158.0	27.2	187	112	1.0	0.97	5.5	77.9	69.0	5	2012	26	11	2013	2013-11-26	ND		ND		ND		ND		ND		ND		ND		ND
FR	1	001-56	4	2012	5	1953	2	1	4	2012	58	4	2012	144	82	47	83.0	83.0	161.0	32.0	180	107	1.0	0.97	7.1	74.2	74.0	5	2012	9	1	2013	2013-01-09	16.0	16.0			14.6	14.6							12.2	12.2
FR	1	001-57	4	2012	7	1963	2	1	4	2012	48	4	2012	99	70	60	57.0	57.0	165.0	20.9	273	115	0.9	0.92	6.1	63.7	92.0	5	2012	9	4	2013	2013-04-09	11.7	11.7			10.1	10.1			11.2	11.2			9.6	9.6
FR	1	001-58	4	2012	11	1970	2	1	4	2012	41	4	2012	111	69	74	48.0	48.0	159.0	19.0	224	100	1.2	0.83	3.9	47.9	131.0	5	2012	19	2	2013	2013-02-19	11.5	11.5			12.0	12.0			12.8	12.8			15.5	15.5
FR	1	001-61	4	2012	6	1961	1	1	4	2012	50	4	2012	154	91	60	75.0	75.0	172.0	25.4	248	112	1.0	1.01	7.0	70.9	ND	NA	NA
FR	1	001-59	4	2012	12	1978	1	1	4	2012	33	4	2012	116	69	62	74.0	74.0	178.0	23.4	246	104	0.9	1.03	5.0	75.5	ND	5	2012	27	2	2013	2013-02-27	10.7	10.7			11.9	11.9			11.5	11.5			10.9	10.9
FR	1	001-60	4	2012	8	1964	2	1	4	2012	47	4	2012	122	77	52	65.0	65.0	162.0	24.8	437	110	0.9	0.83	3.7	66.3	87.0	5	2012	30	1	2013	2013-01-30					12.0	12.0			9.4	9.4			14.2	14.2
FR	1	001-63	5	2012	4	1957	2	ND	5	2012	55	5	2012	126	82	68	54.0	54.0	160.0	21.1	207	102	1.0	0.94	6.1	57.2	ND	5	2012	6	3	2013	2013-03-06					14.8	14.8	18.9	18.9	17.6	17.6			17.6	17.6
FR	1	001-64	5	2012	1	1988	1	1	5	2012	24	5	2012	129	78	63	89.0	89.0	190.0	24.7	159	90	1.0	0.86	5.3	76.2	116.0	5	2012	18	3	2013	2013-03-18	6.5	6.5			9.7	9.7							10.0	10.0
FR	1	001-65	5	2012	6	1935	1	1	4	2012	76	5	2012	131	72	68	77.0	77.0	178.0	24.3	189	98	1.0	0.96	6.64	82.0	74.0	5	2012	23	10	2012	2012-10-23	7.2	7.2			4.8	4.8							5.9	5.9
FR	1	001-62	5	2012	7	1966	1	2	5	2012	45	5	2012	111	77	67	78.0	78.0	172.0	26.4	317	91	1.1	0.99	5.0	72.1	ND	5	2012	6	2	2013	2013-02-06	7.7	7.7			11.9	11.9			10.0	10.0			6.5	6.5
FR	1	001-66	5	2012	2	1965	2	1	5	2012	47	5	2012	123	64	59	98.0	98.0	173.0	32.7	296	120	0.9	1.04	3.82	76.0	74.0	5	2012	2	10	2012	2012-10-02	4.6	4.6			9.3	9.3			7.8	7.8			9.0	9.0
FR	1	001-67	5	2012	9	1952	2	2	5	2012	59	5	2012	151	80	59	76.0	76.0	155.0	31.6	285	120	1.1	0.81	3.5	62.8	89.0	5	2012	11	3	2013	2013-03-11	7.7	7.7	8.4	8.4	6.7	6.7	9.6	9.6	7.6	7.6	7.4	7.4	10.7	10.7	9.8	9.8
FR	1	001-68	5	2012	12	1959	2	1	5	2012	52	5	2012	137	88	81	71.0	71.0	163.0	26.7	199	115	0.9	1.01	7.5	90.4	60.0	NA	NA
FR	1	001-70	5	2012	6	1948	2	1	5	2012	63	5	2012	126	67	60	59.0	59.0	149.0	26.6	408	110	1.2	1.04	4.4	58.7	ND	5	2012	2	10	2012	2012-10-02	7.2	7.2			8.2	8.2			11.3	11.3			9.1	9.1
FR	1	001-69	5	2012	5	1977	2	1	5	2012	34	5	2012	119	71	79	102.0	102.0	158.0	40.9	397	97	1.0	1.04	4.5	70.8	86.0	5	2012	2	1	2013	2013-01-02	15.1	15.1			11.9	11.9			15.2	15.2			15.8	15.8
FR	1	001-71	5	2012	9	1958	2	1	5	2012	53	5	2012	130	81	61	72.0	72.0	168.0	25.5	244	95	1.0	0.95	5.7	56.0	ND	5	2012	28	5	2013	2013-05-28	9.5	9.5	8.7	8.7	9.8	9.8	12.2	12.2	9.4	9.4			10.9	10.9
FR	1	001-72	5	2012	3	1955	2	1	5	2012	57	5	2012	137	83	61	62.0	62.0	163.0	23.3	224	102	1.0	0.94	5.3	58.5	ND	5	2012	19	2	2013	2013-02-19	6.4	6.4			5.1	5.1			6.6	6.6
FR	1	001-73	5	2012	5	1962	2	1	5	2012	49	5	2012	127	74	55	54.0	54.0	161.0	20.8	224	120	1.0	0.97	5.1	60.1	ND	NA	NA
FR	1	001-74	5	2012	8	1963	1	1	5	2012	48	5	2012	119	72	57	68.0	68.0	173.0	22.7	265	120	0.9	0.99	4.8	67.6	ND	5	2012	18	12	2012	2012-12-18	5.7	5.7	7.6	7.6	6.8	6.8			8.6	8.6			8.6	8.6
FR	1	001-75	5	2012	11	1951	2	ND	5	2012	60	5	2012	145	68	68	57.0	57.0	162.0	21.7	239	112	1.1	0.95	5.8	60.1	ND	5	2012	13	11	2012	2012-11-13			9.3	9.3	9.7	9.7	8.3	8.3	10.8	10.8			8.4	8.4
FR	1	001-76	5	2012	1	1971	1	1	5	2012	41	5	2012	124	81	57	73.0	73.0	170.0	25.3	288	118	28.3	1.01	4.4	66.0	90.0	6	2012	27	2	2013	2013-02-27	10.0	10.0			12.2	12.2			10.2	10.2			13.4	13.4
FR	1	001-78	5	2012	7	1958	1	1	5	2012	53	5	2012	124	76	44	82.0	82.0	178.0	25.9	178	112	0.9	0.97	6.9	68.8	ND	5	2012	30	1	2013	2013-01-30	13.9	13.9			13.6	13.6			11.8	11.8			14.3	14.3
FR	1	001-77	5	2012	3	1952	2	1	5	2012	60	5	2012	121	69	50	76.0	76.0	157.0	30.8	227	118	1.0	1.01	7.2	62.4	90.0	NA	NA
FR	1	001-79	5	2012	4	1962	1	1	5	2012	50	5	2012	124	83	54	88.0	88.0	178.0	27.8	311	107	1.1	0.9	7.2	74.8	ND	6	2012	11	2	2013	2013-02-11					4.9	4.9			4.8	4.8			4.0	4.0
FR	1	001-81	5	2012	3	1969	2	2	5	2012	43	5	2012	132	81	75	97.0	97.0	168.0	34.4	208	91	0.9	1.1	6.9	68.3	86.0	NA	NA
FR	1	001-80	5	2012	1	1952	1	1	5	2012	60	5	2012	110	67	49	73.0	73.0	176.0	23.6	210	102	1.1	0.94	4.2	78.4	ND	6	2012	5	12	2012	2012-12-05					12.7	12.7			14.6	14.6			16.6	16.6
FR	1	001-82	6	2012	5	1986	2	1	6	2012	26	6	2012	103	68	62	58.0	58.0	168.0	20.5	265	86	1.0	0.85	5.2	60.4	ND	6	2012	6	2	2013	2013-02-06	21.5	21.5	19.7	19.7	17.3	17.3			21.1	21.1			17.8	17.8
FR	2	002-1	6	2012	5	1990	1	1	6	2012	22	6	2012	126	81	64	73.0	73.0	170.0	25.3	331	92	28.0	0.8	3.0	52.0	183.0	6	2012	ND	ND	ND		ND		ND		ND		ND		ND		ND		ND		ND
FR	1	001-83	6	2012	1	1965	2	1	6	2012	47	6	2012	122	78	62	56.0	56.0	166.0	20.3	140	100	1.0	0.93	4.98	70.8	82.2	6	2012	19	2	2013	2013-02-19	16.1	16.1			14.7	14.7			14.2	14.2			20.0	20.0
FR	1	001-86	6	2012	9	1953	2	1	6	2012	58	6	2012	ND	ND	ND	62.0	62.0	168.0	22.0	ND	ND	ND	ND	ND	ND	ND	NA	NA
FR	1	001-84	6	2012	3	1957	2	1	6	2012	55	6	2012	125	89	81	79.0	79.0	153.0	33.7	274	120	1.0	1.04	3.7	56.3	ND	6	2012	16	4	2013	2013-04-16	11.8	11.8			11.6	11.6			14.8	14.8			11.4	11.4
FR	1	001-85	6	2012	12	1965	1	1	6	2012	46	6	2012	127	86	55	68.0	68.0	184.0	20.1	231	120	0.9	1.01	8.96	92.9	80.9	6	2012	9	4	2013	2013-04-09	11.6	11.6			8.5	8.5			11.0	11.0			10.7	10.7
FR	1	001-87	6	2012	7	1960	1	1	6	2012	51	6	2012	128	78	58	89.0	89.0	187.0	25.5	149	120	0.9	0.95	6.7	75.7	ND	7	2012	2	1	2013	2013-01-02	4.5	4.5			4.5	4.5			5.1	5.1
FR	1	001-89	6	2012	3	1972	1	1	6	2012	40	6	2012	132	84	65	118.0	118.0	176.0	38.1	285	120	0.9	0.92	5.3	92.3	83.0	6	2012	25	3	2013	2013-03-25	8.4	8.4	9.9	9.9	10.0	10.0	8.5	8.5	9.5	9.5			8.0	8.0
FR	1	001-90	6	2012	8	1960	2	1	6	2012	51	6	2012	140	85	68	66.0	66.0	167.0	23.7	269	104	0.9	ND	5.6	58.0	100.5	6	2012	11	3	2013	2013-03-11	15.6	15.6			12.4	12.4			14.5	14.5			14.0	14.0
FR	1	001-88	6	2012	2	1957	1	1	6	2012	55	6	2012	112	81	68	73.0	73.0	188.0	20.7	256	96	1.0	0.96	ND	59.3	131.1	NA	NA
FR	1	001-91	6	2012	10	1954	2	1	6	2012	57	6	2012	108	74	67	54.0	54.0	160.0	21.1	261	104	0.8	0.9	ND	71.7	77.5	7	2012	9	10	2012	2012-10-09	6.6	6.6			2.7	2.7			4.4	4.4			4.9	4.9
FR	2	002-2	6	2012	9	1953	1	1	6	2012	58	6	2012	107	72	64	67.0	67.0	170.0	23.2	213	96	26.0	0.96	5.1	107.0	62.0	7	2012	17	7	2012	2012-07-17	9.6	9.6	8.5	8.5	5.2	5.2	8.0	8.0	7.4	7.4	ND		ND		ND
FR	1	001-92	6	2012	5	1969	2	1	6	2012	43	6	2012	106	63	62	70.0	70.0	161.0	27.0	378	118	0.9	0.92	5.0	74.4	78.0	6	2012	1	10	2012	2012-10-01			10.4	10.4			9.0	9.0	9.2	9.2	10.1	10.1	11.1	11.1
FR	1	001-94	6	2012	8	1981	2	1	6	2012	30	6	2012	119	80	76	91.0	91.0	171.0	31.1	342	81	1.1	0.88	4.5	59.9	ND	7	2012	25	3	2013	2013-03-25	15.3	15.3	12.7	12.7					10.0	10.0			12.5	12.5
FR	1	001-93	6	2012	6	1961	2	1	6	2012	50	6	2012	142	97	86	60.0	60.0	165.0	22.0	208	97	0.8	0.97	5.9	74.6	75.0	7	2012	7	1	2013	2013-01-07	13.6	13.6			9.9	9.9			11.3	11.3			10.2	10.2
FR	1	001-95	6	2012	2	1966	2	1	6	2012	46	6	2012	113	77	65	54.0	54.0	154.0	22.8	231	115	1.0	0.86	3.3	55.9	ND	7	2012	9	1	2013	2013-01-09	12.9	12.9	11.2	11.2	16.4	16.4	12.8	12.8	13.4	13.4			10.5	10.5
FR	1	001-96	6	2012	3	1957	2	1	6	2012	55	6	2012	107	68	82	58.0	58.0	169.0	20.3	181	107	0.9	0.94	6.6	79.0	69.0	7	2012	22	1	2013	2013-01-22	8.1	8.1			13.4	13.4			14.8	14.8			12.2	12.2
FR	1	001-97	7	2012	1	1962	2	1	7	2012	50	7	2012	129	86	75	65.0	65.0	160.0	25.4	244	120	0.9	0.97	5.5	64.9	89.0	7	2012	16	10	2013	2013-10-16			11.6	11.6					11.0	11.0			11.2	11.2
FR	1	001-98	7	2012	7	1948	1	1	7	2012	63	7	2012	142	97	80	98.0	98.0	183.0	29.3	274	118	0.9	1.03	7.3	66.6	ND	7	2012	2	10	2012	2012-10-02	2.1	2.1			3.6	3.6			5.0	5.0			3.8	3.8
FR	1	001-100	7	2012	3	1949	2	1	7	2012	63	7	2012	116	66	61	78.0	78.0	168.0	27.6	199	120	1.0	0.95	5.48	66.7	82.0	7	2012	23	10	2013	2013-10-23	7.9	7.9			8.6	8.6			9.7	9.7			11.2	11.2
FR	1	001-99	7	2012	4	1954	2	1	7	2012	58	7	2012	129	82	60	64.0	64.0	158.0	25.6	277	120	1.0	1.08	6.1	70.3	78.0	NA	NA
FR	1	001-101	7	2012	8	1960	2	1	7	2012	51	7	2012	126	75	49	82.0	82.0	168.0	29.1	175	102	0.9	1.01	5.4	57.1	ND	8	2012	11	6	2013	2013-06-11	9.4	9.4			9.2	9.2			6.4	6.4
FR	1	001-102	7	2012	4	1969	2	1	7	2012	43	7	2012	139	83	62	76.0	76.0	160.0	29.7	198	110	0.8	0.9	8.0	68.0	87.0	7	2012	19	3	2013	2013-03-19	11.9	11.9			10.0	10.0	10.4	10.4	8.5	8.5			10.3	10.3
FR	1	001-103	7	2012	3	1954	2	1	7	2012	58	7	2012	122	75	67	58.0	58.0	160.0	22.7	260	104	0.9	0.76	5.7	68.0	82.0	7	2012	9	10	2012	2012-10-09	8.0	8.0			8.6	8.6	6.4	6.4	7.1	7.1	5.0	5.0	8.7	8.7	7.0	7.0
FR	1	001-104	7	2012	11	1961	2	1	7	2012	50	7	2012	113	83	80	78.0	78.0	166.0	28.3	254	115	1.0	0.97	6.5	68.7	83.0	7	2012	7	1	2013	2013-01-07	10.6	10.6			9.0	9.0			9.3	9.3			8.6	8.6
FR	1	001-105	7	2012	10	1949	2	1	7	2012	62	7	2012	128	83	70	75.0	75.0	175.0	24.5	192	120	0.9	0.96	ND	55.8	102.0	7	2012	13	11	2012	2012-11-13	10.6	10.6	11.5	11.5	11.0	11.0	8.7	8.7	10.8	10.8			5.0	5.0
FR	1	001-108	7	2012	5	1947	2	1	7	2012	65	7	2012	121	73	60	63.0	63.0	169.0	22.1	224	95	1.0	0.88	6.2	74.1	72.0	8	2012	11	6	2013	2013-06-11	7.9	7.9			7.8	7.8			5.0	5.0			7.6	7.6
FR	1	001-107	7	2012	8	1949	1	1	7	2012	62	7	2012	135	92	68	71.0	71.0	176.0	22.9	282	120	0.9	0.97	7.4	76.6	ND	8	2012	11	6	2013	2013-06-11	9.2	9.2			9.8	9.8			7.0	7.0			6.8	6.8
FR	1	001-106	7	2012	7	1948	1	1	7	2012	63	7	2012	166	111	63	112.0	112.0	175.0	36.6	248	115	0.8	1.19	5.3	76.1	ND	NA	NA
FR	1	001-110	8	2012	9	1946	1	1	8	2012	65	8	2012	117	78	72	87.0	87.0	175.0	28.4	198	100	1.0	0.9	7.6	124.0	54.0	NA	NA
FR	1	001-109	8	2012	4	1959	2	1	8	2012	53	8	2012	99	68	49	54.0	54.0	166.0	19.6	200	93	1.1	0.85	5.2	81.1	68.0	8	2012	3	6	2013	2013-06-03	15.2	15.2			17.7	17.7			14.0	14.0			19.1	19.1
FR	1	001-111	8	2012	10	1951	2	1	8	2012	60	8	2012	ND	ND	ND	60.0	60.0	157.0	24.3	NA	NA	NA	NA	NA	NA	NA	NA	NA
FR	1	001-112	8	2012	5	1940	2	1	8	2012	72	8	2012	150	83	58	47.0	47.0	158.0	18.8	194	115	1.2	0.85	4.3	63.3	85.0	NA	NA
FR	1	001-113	8	2012	4	1959	2	1	8	2012	53	8	2012	111	77	64	59.0	59.0	157.0	23.9	367	110	0.9	0.92	4.4	50.1	ND	8	2012	28	5	2013	2013-05-28			8.9	8.9					11.4	11.4			9.2	9.2
FR	1	001-114	8	2012	10	1960	1	1	8	2012	51	8	2012	129	63	52	79.0	79.0	173.0	26.4	236	118	0.9	1.01	5.1	82.8	90.0	8	2012	3	6	2013	2013-06-03	6.5	6.5	7.9	7.9	5.6	5.6	7.7	7.7	6.8	6.8			7.6	7.6
FR	1	001-115	8	2012	8	1949	2	1	8	2012	63	8	2012	127	75	69	66.0	66.0	166.0	24.0	227	107	0.8	0.97	5.0	76.0	71.0	8	2012	3	6	2013	2013-06-03	8.8	8.8			7.5	7.5			7.7	7.7			8.0	8.0
FR	1	001-116	8	2012	8	1944	2	1	8	2012	68	8	2012	143	80	78	98.0	98.0	162.0	37.3	218	120	1.0	1.01	5.9	84.2	62.0	8	2012	3	6	2013	2013-06-03	3.0	3.0			5.4	5.4			2.8	2.8			6.5	6.5
FR	3	003-1	8	2012	7	1946	1	1	8	2012	66	8	2012	119	72	61	63.5	63.5	172.0	21.5	333	88	0.9	0.83	5.7	69.4	84.6	8	2012	4	9	2012	2012-09-04	7.0	7.0	7.2	7.2	8.3	8.3	5.2	5.2	6.7	6.7			7.0	7.0
FR	1	001-117	8	2012	4	1945	1	1	8	2012	67	8	2012	173	102	55	100.0	100.0	178.0	31.6	175	107	1.0	1.08	7.7	101.0	68.0	8	2012	3	6	2013	2013-06-03	5.3	5.3			5.7	5.7			4.5	4.5			4.5	4.5
FR	3	003-2	8	2012	12	1949	2	1	8	2012	62	8	2012	134	84	66	99.6	99.6	165.0	36.6	239	97	1.0	0.77	7.3	55.1	146.6	8	2012	4	9	2012	2012-09-04	7.4	7.4	5.4	5.4	6.9	6.9	9.0	9.0	8.5	8.5	9.8	9.8	6.7	6.7
FR	3	003-3	8	2012	2	1973	1	1	8	2012	39	8	2012	134	96	75	81.5	81.5	174.0	26.9	277	100	1.1	0.85	3.2	78.8	130.5	8	2012	11	3	2013	2013-03-11					11.9	11.9			12.5	12.5
FR	3	003-4	8	2012	11	1988	1	1	8	2012	23	8	2012	142	79	50	65.4	65.4	177.0	20.9	238	100	1.0	0.77	4.2	62.6	152.7	8	2012	4	9	2012	2012-09-04	9.8	9.8	8.1	8.1	6.6	6.6			6.8	6.8			6.9	6.9
FR	1	001-118	8	2012	9	1947	2	1	8	2012	64	8	2012	156	85	63	53.0	53.0	155.0	22.1	383	120	0.9	0.97	7.3	75.2	71.0	8	2012	3	6	2013	2013-06-03	10.4	10.4			9.9	9.9			7.0	7.0			6.2	6.2
FR	1	001-120	8	2012	8	1935	1	1	8	2012	76	8	2012	145	85	78	69.0	69.0	174.0	22.8	196	93	1.0	1.08	8.6	80.0	86.0	8	2012	11	6	2013	2013-06-11	8.6	8.6	5.5	5.5									8.0	8.0
FR	1	001-119	8	2012	3	1943	1	1	8	2012	69	8	2012	152	89	57	81.0	81.0	176.0	26.1	226	104	1.0	0.99	7.0	67.9	ND	9	2012	22	1	2013	2013-01-22	4.0	4.0	4.9	4.9			4.0	4.0			2.7	2.7	3.3	3.3
FR	1	001-121	8	2012	7	1951	1	1	8	2012	61	8	2012	111	74	56	67.0	67.0	170.0	23.2	308	110	1.0	1.05	5.1	77.0	95.3	8	2012	11	6	2013	2013-06-11	11.7	11.7			11.7	11.7			12.7	12.7			7.5	7.5
FR	1	001-122	8	2012	10	1967	2	1	8	2012	44	8	2012	98	76	55	67.0	67.0	164.0	24.9	216	84	1.2	0.85	7.0	58.6	ND	9	2012	2	10	2012	2012-10-02	7.1	7.1	6.8	6.8	8.6	8.6	7.7	7.7	8.6	8.6	6.8	6.8	7.2	7.2	7.8	7.8
FR	1	001-123	8	2012	5	1971	1	1	8	2012	41	8	2012	130	89	60	76.0	76.0	169.0	26.6	268	112	0.9	0.94	4.5	73.6	ND	8	2012	11	6	2013	2013-06-11	10.5	10.5
FR	1	001-124	8	2012	10	1971	1	1	8	2012	40	8	2012	125	78	56	80.0	80.0	177.0	25.5	224	120	0.9	1.01	5.4	76.2	ND	8	2012	11	6	2013	2013-06-11	6.0	6.0							9.8	9.8			6.0	6.0
FR	1	001-125	8	2012	10	1950	2	1	8	2012	61	8	2012	140	80	64	77.0	77.0	156.0	31.6	246	104	0.9	0.94	6.0	49.4	ND	8	2012	11	6	2013	2013-06-11	14.8	14.8	18.5	18.5	15.6	15.6							17.8	17.8
FR	2	002-4	8	2012	9	1986	2	1	8	2012	25	8	2012	92	67	104	52.0	52.0	157.0	21.1	273	97	29.0	0.71	3.0	56.0	111.0	8	2012	4	9	2012	2012-09-04					16.2	16.2							18.2	18.2
FR	2	002-3	8	2012	3	1986	1	ND	8	2012	26	8	2012	137	89	82	91.0	91.0	182.0	27.5	160	100	25.0	0.89	4.0	72.0	177.0	8	2012	4	9	2012	2012-09-04					10.5	10.5							10.9	10.9
FR	1	001-126	8	2012	8	1981	1	1	8	2012	30	8	2012	130	83	65	72.0	72.0	171.0	24.6	186	93	0.9	1.01	3.1	90.7	90.0	8	2012	22	1	2013	2013-01-22	11.7	11.7			16.7	16.7			15.2	15.2			15.5	15.5
FR	1	001-127	8	2012	6	1952	1	1	8	2012	60	8	2012	114	74	72	69.0	69.0	176.0	22.3	204	107	0.9	0.92	4.6	62.6	ND	8	2012	9	1	2013	2013-01-09	7.2	7.2			7.4	7.4			8.2	8.2			8.9	8.9
FR	1	001-128	8	2012	12	1964	2	1	8	2012	47	8	2012	114	67	60	80.0	80.0	152.0	34.6	208	90	1.0	0.9	5.7	8.1	80.0	9	2012	19	3	2013	2013-03-19	14.0	14.0	14.6	14.6	14.8	14.8	16.5	16.5			12.4	12.4	13.9	13.9
FR	1	001-129	8	2012	8	1965	2	1	8	2012	47	8	2012	130	85	93	90.0	90.0	159.0	35.6	378	100	1.0	1.08	4.3	72.7	79.0	9	2012	30	1	2013	2013-01-30	4.2	4.2			3.7	3.7			3.4	3.4			5.2	5.2
FR	1	001-131	8	2012	2	1979	1	1	8	2012	33	8	2012	ND	ND	ND	90.0	90.0	198.0	23.0	NA	NA	NA	NA	NA	NA	NA	NA	NA
FR	1	001-130	8	2012	8	1950	2	1	8	2012	61	8	2012	170	93	63	80.0	80.0	165.0	29.4	153	84	1.0	1.69	8.2	63.9	87.0	NA	NA
FR	3	003-11	8	2012	1	1950	2	1	8	2012	62	8	2012	121	71	75	61.0	61.0	172.0	20.6	269	100	0.9	0.88	6.7	75.0	66.0	8	2012	4	9	2012	2012-09-04	13.5	13.5			13.7	13.7			10.7	10.7			12.7	12.7
FR	3	003-5	8	2012	7	1977	2	1	8	2012	35	8	2012	138	72	74	86.0	86.0	167.0	30.8	NA	NA	NA	NA	NA	NA	NA	NA	NA
FR	3	003-6	8	2012	10	1988	1	1	8	2012	23	8	2012	129	61	78	69.0	69.0	180.0	21.3	262	91	1.1	0.63	5.0	91.1	110.8	8	2012	30	1	2013	2013-01-30	13.5	13.5			17.4	17.4	16.2	16.2	12.8	12.8			13.5	13.5
FR	3	003-7	8	2012	8	1983	1	1	8	2012	29	8	2012	125	86	98	56.0	56.0	172.0	18.9	166	84	1.0	0.76	3.8	75.8	102.5	8	2012	6	3	2013	2013-03-06	12.5	12.5	11.0	11.0	11.0	11.0	12.1	12.1	10.8	10.8			9.2	9.2	12.9	12.9
FR	3	003-8	8	2012	12	1989	2	1	8	2012	22	8	2012	107	57	72	61.0	61.0	170.0	21.1	259	83	1.0	0.58	3.7	44.6	167.8	8	2012	16	10	2012	2012-10-16			7.3	7.3	10.1	10.1			8.3	8.3	9.0	9.0
FR	3	003-9	8	2012	5	1991	2	1	8	2012	21	8	2012	134	76	59	64.0	64.0	167.0	22.9	287	89	1.0	0.68	3.7	63.9	125.3	8	2012	19	2	2013	2013-02-19	14.1	14.1			13.1	13.1	13.3	13.3							13.3	13.3
FR	3	003-10	8	2012	1	1992	1	1	8	2012	20	8	2012	130	65	68	79.0	79.0	188.0	22.4	163	89	1.0	0.77	3.8	60.2	197.6	8	2012	9	10	2012	2012-10-09					12.8	12.8	9.7	9.7	7.8	7.8	10.3	10.3	11.3	11.3
FR	1	001-132	8	2012	3	1979	1	2	8	2012	33	8	2012	133	83	82	80.0	80.0	171.0	27.4	209	107	1.1	0.95	5.9	86.0	ND	NA	NA
FR	1	001-133	8	2012	9	1981	1	1	8	2012	30	8	2012	121	63	54	70.0	70.0	191.0	19.2	154	91	1.1	0.83	5.9	86.0	ND	9	2012	9	7	2013	2013-07-09	ND		ND		ND		ND		ND		ND		ND		ND
FR	1	001-134	8	2012	3	1978	1	1	8	2012	34	8	2012	124	84	62	68.0	68.0	170.0	23.5	257	100	1.0	0.9	5.3	80.0	ND	9	2012	27	2	2013	2013-02-27			11.5	11.5	10.5	10.5	11.0	11.0	11.7	11.7			12.7	12.7
FR	3	003-12	8	2012	5	1980	1	1	8	2012	32	8	2012	134	70	71	83.0	83.0	171.0	28.4	353	100	1.1	0.86	5.2	60.1	186.4	9	2012	6	2	2013	2013-02-06	9.2	9.2	11.5	11.5	11.6	11.6	10.4	10.4	10.4	10.4			14.1	14.1
FR	1	001-135	8	2012	1	1966	1	1	8	2012	46	8	2012	142	88	64	100.0	100.0	181.0	30.5	195	97	1.0	0.85	4.5	62.1	ND	9	2012	13	11	2012	2012-11-13	3.2	3.2			3.0	3.0			3.7	3.7			3.8	3.8
FR	1	001-136	8	2012	11	1977	1	1	8	2012	34	8	2012	113	69	66	84.0	84.0	177.0	26.8	175	100	0.9	0.92	4.3	71.7	ND	9	2012	6	2	2013	2013-02-06	6.9	6.9	6.0	6.0	6.4	6.4							6.0	6.0
FR	2	002-5	8	2012	5	1966	2	1	8	2012	46	8	2012	130	70	70	57.0	57.0	165.0	20.9	282	100	30.0	0.92	6.5	71.0	78.9	9	2012	17	9	2012	2012-09-17	3.5	3.5	5.0	5.0	5.4	5.4			4.9	4.9			5.8	5.8
FR	2	002-6	8	2012	4	1992	1	1	8	2012	20	8	2012	117	80	62	81.0	81.0	ND		149	93	35.0	0.83	4.6	89.0	134.5	9	2012	23	10	2012	2012-10-23	12.4	12.4	9.7	9.7	10.0	10.0			8.7	8.7			11.9	11.9
FR	2	002-7	8	2012	9	1985	1	1	8	2012	26	8	2012	130	94	65	99.0	99.0	185.0	28.9	355	100	30.0	0.73	5.5	90.0	152.3	9	2012	22	1	2013	2013-01-22					5.5	5.5			6.3	6.3			7.5	7.5
FR	1	001-137	8	2012	1	1987	1	1	8	2012	25	8	2012	115	77	59	72.0	72.0	185.0	21.0	212	86	1.0	0.92	6.2	82.0	ND	9	2012	29	1	2013	2013-01-29	10.6	10.6			10.0	10.0			8.2	8.2			11.4	11.4
FR	1	001-138	9	2012	2	1947	1	1	9	2012	65	9	2012	146	84	59	83.0	83.0	186.0	24.0	211	100	0.9	0.9	7.1	79.0	90.0	9	2012	17	9	2012	2012-09-17					7.0	7.0			6.3	6.3			9.4	9.4
FR	1	001-139	9	2012	7	1978	1	1	9	2012	34	9	2012	111	68	65	67.0	67.0	173.0	22.4	179	86	1.1	0.83	4.4	76.8	ND	9	2012	6	2	2013	2013-02-06	10.5	10.5	9.0	9.0	13.0	13.0			9.2	9.2			9.8	9.8
FR	1	001-140	9	2012	4	1981	2	1	9	2012	31	9	2012	136	82	69	73.0	73.0	160.0	28.5	303	100	0.8	1.03	5.4	70.6	89.0	9	2012	18	3	2013	2013-03-18	11.3	11.3			11.8	11.8			9.4	9.4			9.9	9.9
FR	1	001-141	9	2012	8	1977	2	1	9	2012	35	9	2012	107	81	67	58.0	58.0	161.0	22.4	235	100	1.0	0.94	3.4	65.4	ND	9	2012	11	3	2013	2013-03-11					16.1	16.1			15.7	15.7			13.8	13.8
FR	1	001-142	9	2012	9	1976	2	1	9	2012	36	9	2012	106	76	51	77.0	77.0	165.0	28.3	178	100	1.0	1.01	4.6	54.3	ND	9	2012	19	2	2013	2013-02-19	14.6	14.6			9.9	9.9			12.0	12.0			8.0	8.0
FR	1	001-143	9	2012	1	1987	1	1	9	2012	25	9	2012	136	89	40	78.0	78.0	181.0	23.8	164	80	1.3	0.92	5.6	80.4	ND	9	2012	9	1	2013	2013-01-09	4.5	4.5			8.4	8.4			8.4	8.4			11.7	11.7
FR	1	001-144	9	2012	8	1990	2	1	9	2012	22	9	2012	110	78	79	52.0	52.0	166.0	18.9	354	81	1.1	0.86	4.0	63.0	110.6	10	2012	2	1	2013	2013-01-02	17.4	17.4			16.9	16.9			19.2	19.2			19.0	19.0
FR	1	001-145	9	2012	3	1980	1	1	9	2012	32	9	2012	133	88	67	91.0	91.0	186.0	26.3	379	86	33.0	0.97	5.1	67.8	ND	9	2012	22	1	2013	2013-01-22	13.5	13.5			11.3	11.3			12.9	12.9			11.8	11.8
FR	1	001-146	9	2012	9	1980	1	1	9	2012	31	9	2012	126	68	57	75.0	75.0	181.0	22.9	262	93	1.0	0.94	3.4	72.2	ND	9	2012	2	10	2012	2012-10-02	6.5	6.5			7.6	7.6			9.0	9.0			5.9	5.9
FR	1	001-147	9	2012	11	1977	1	1	9	2012	34	9	2012	120	73	67	78.0	78.0	174.0	25.8	220	100	1.1	0.9	3.2	78.3	ND	9	2012	6	3	2013	2013-03-06	11.5	11.5			12.9	12.9							10.2	10.2
FR	1	001-148	9	2012	7	1981	1	1	9	2012	31	9	2012	126	81	62	82.0	82.0	184.0	24.2	225	100	1.1	0.92	4.9	70.1	ND	9	2012	29	1	2013	2013-01-29	8.0	8.0			9.7	9.7			8.4	8.4			5.3	5.3
FR	1	001-149	9	2012	12	1981	1	1	9	2012	30	9	2012	135	81	39	89.0	89.0	192.0	24.1	207	81	1.0	0.99	4.3	80.4	ND	9	2012	9	10	2012	2012-10-09	4.1	4.1			3.5	3.5	4.0	4.0	4.7	4.7			5.9	5.9
FR	1	001-150	9	2012	10	1969	2	1	9	2012	42	9	2012	122	80	97	96.0	96.0	170.0	33.2	356	100	1.0	0.99	3.5	52.8	ND	9	2012	11	2	2013	2013-02-11	7.6	7.6	5.2	5.2	4.2	4.2	7.3	7.3					5.5	5.5
FR	1	001-151	9	2012	5	1978	2	1	9	2012	34	9	2012	100	76	66	53.0	53.0	153.0	22.6	316	86	1.0	0.86	3.5	62.4	ND	9	2012	5	12	2012	2012-12-05			20.0	20.0	18.5	18.5	19.0	19.0	17.8	17.8			16.3	16.3
FR	2	002-8	9	2012	8	1986	1	1	9	2012	26	9	2012	111	77	65	66.0	66.0	180.0	20.4	142	100	26.0	1.07	6.0	88.0	105.5	9	2012	9	10	2012	2012-10-09	12.8	12.8			10.1	10.1			15.2	15.2			11.7	11.7
FR	1	001-152	9	2012	9	1973	2	2	9	2012	39	9	2012	107	80	59	49.0	49.0	153.0	20.9	208	95	1.0	0.86	5.7	85.3	68.0	10	2012	30	1	2013	2013-01-30					9.6	9.6			9.1	9.1			11.6	11.6
FR	2	002-9	9	2012	8	1991	2	1	9	2012	21	9	2012	104	81	85	50.0	50.0	160.0	19.5	262	85	31.0	0.75	4.3	66.0	93.6	9	2012	9	1	2013	2013-01-09	15.6	15.6	ND		15.8	15.8			20.3	20.3			16.6	16.6
FR	1	001-154	9	2012	3	1980	1	1	9	2012	32	9	2012	109	75	66	71.0	71.0	181.0	21.7	275	100	1.0	0.92	3.6	84.2	ND	10	2012	7	1	2013	2013-01-07	9.0	9.0			12.4	12.4			9.9	9.9			8.1	8.1
FR	1	001-153	9	2012	5	1973	1	1	9	2012	39	9	2012	127	94	94	64.0	64.0	169.0	22.4	235	100	1.0	1.01	5.3	82.2	ND	10	2012	7	1	2013	2013-01-07	9.0	9.0			12.4	12.4			9.9	9.9			8.1	8.1
FR	1	001-155	9	2012	1	1987	2	1	9	2012	25	9	2012	118	78	80	79.0	79.0	165.0	29.0	321	83	1.0	0.79	3.6	50.1	ND	10	2012	19	3	2013	2013-03-19	19.2	19.2			16.0	16.0			16.6	16.6			16.5	16.5
FR	1	001-156	9	2012	4	1978	1	1	9	2012	34	9	2012	118	80	67	67.0	67.0	177.0	21.4	225	100	1.0	0.77	5.0	63.4	ND	10	2012	16	10	2012	2012-10-16	9.4	9.4			8.7	8.7			8.4	8.4			12.2	12.2
FR	1	001-157	9	2012	9	1978	2	1	9	2012	33	9	2012	106	62	61	70.0	70.0	176.0	22.6	341	100	1.1	0.83	4.8	67.7	ND	10	2012	23	10	2012	2012-10-23	15.0	15.0			10.9	10.9							15.6	15.6
FR	1	001-158	9	2012	2	1989	2	1	9	2012	23	9	2012	105	71	95	61.0	61.0	169.0	21.4	368	100	0.9	0.81	ND	86.7	74.9	10	2012	11	2	2013	2013-02-11	11.9	11.9			10.8	10.8			11.0	11.0			12.0	12.0
FR	1	001-159	9	2012	7	1991	2	1	9	2012	21	9	2012	114	63	85	50.0	50.0	154.0	21.1	184	95	0.8	0.86	3.8	56.2	ND	10	2012	25	3	2013	2013-03-25	11.0	11.0			13.2	13.2			8.0	8.0			8.0	8.0
FR	1	001-160	9	2012	5	1951	1	1	9	2012	61	9	2012	111	77	57	64.0	64.0	169.0	22.4	255	100	1.0	0.77	4.4	63.6	87.0	10	2012	18	2	2013	2013-02-18	1.7	1.7			2.0	2.0			3.5	3.5			2.6	2.6
FR	1	001-161	9	2012	10	1991	2	1	9	2012	20	9	2012	124	85	90	58.0	58.0	169.0	20.3	214	76	1.1	0.86	3.7	62.9	ND	10	2012	15	4	2013	2013-04-15					13.9	13.9			10.4	10.4			9.4	9.4
FR	2	002-10	10	2012	11	1985	2	1	10	2012	26	10	2012	145	91	96	56.0	56.0	163.0	21.1	283	100	24.0	0.9	3.2	63.0	105.4	10	2012	13	11	2012	2012-11-13	8.5	8.5	6.4	6.4	6.0	6.0			8.3	8.3			9.2	9.2
FR	1	001-162	10	2012	12	1980	2	ND	10	2012	31	10	2012	109	77	77	58.0	58.0	167.0	20.8	348	100	0.9	0.9	4.4	63.6	ND	10	2012	9	4	2013	2013-04-09	18.9	18.9			14.7	14.7			16.2	16.2			14.5	14.5
FR	2	002-12	10	2012	2	1986	1	1	10	2012	26	10	2012	107	76	63	71.0	71.0	176.0	22.9	209	100	29.0	0.9	5.3	84.0	117.7	10	2012	18	12	2012	2012-12-18	8.0	8.0			6.0	6.0			7.6	7.6			6.7	6.7
FR	1	001-163	10	2012	9	1991	2	1	10	2012	21	10	2012	138	62	79	59.0	59.0	170.0	20.4	292	91	1.0	0.92	4.2	66.2	ND	10	2012	30	1	2013	2013-01-30	13.1	13.1							13.6	13.6			12.3	12.3
FR	3	003-17	10	2012	4	1946	2	1	10	2012	66	10	2012	132	73	69	64.0	64.0	155.0	26.6	299	100	1.0	0.83	63.0	61.3	80.4	10	2012	15	4	2013	2013-04-15	3.0	3.0	5.9	5.9	5.5	5.5			6.7	6.7			5.7	5.7
FR	3	003-18	10	2012	11	1977	2	1	10	2012	34	10	2012	120	81	59	ND		ND		221	93	0.9	0.79	4.7	61.6	109.2	10	2012	22	1	2013	2013-01-22					11.1	11.1			7.8	7.8			11.0	11.0
FR	3	003-13	10	2012	8	1974	2	1	10	2012	38	10	2012	106	67	72	54.0	54.0	160.0	21.1	310	100	0.9	0.63	6.4	55.9	102.5	10	2012	11	3	2013	2013-03-11			13.0	13.0	12.9	12.9	14.0	14.0	12.9	12.9
FR	3	003-14	10	2012	4	1973	2	1	10	2012	39	10	2012	110	65	65	68.0	68.0	164.0	25.3	207	96	1.0	0.67	3.7	69.0	103.5	10	2012	2	1	2013	2013-01-02			12.5	12.5	14.5	14.5	16.4	16.4	10.4	10.4	19.5	19.5			12.3	12.3
FR	3	003-15	10	2012	2	1979	1	1	10	2012	33	10	2012	126	84	75	78.0	78.0	180.0	24.1	244	100	1.1	0.72	43.0	67.5	154.6	10	2012	13	11	2012	2012-11-13			10.2	10.2	11.9	11.9	8.7	8.7	9.7	9.7			8.4	8.4
FR	3	003-16	10	2012	8	1988	2	1	10	2012	24	10	2012	117	76	71	60.0	60.0	165.0	22.0	263	84	0.9	0.63	3.6	75.8	95.5	10	2012	9	4	2013	2013-04-09	11.0	11.0	12.1	12.1	13.6	13.6	6.9	6.9	15.1	15.1			11.3	11.3
FR	1	001-164	10	2012	3	1949	1	1	10	2012	63	10	2012	145	83	72	90.0	90.0	169.0	31.5	183	78	1.2	0.97	4.4	85.4	83.0	10	2012	28	5	2013	2013-05-28	3.7	3.7			3.9	3.9			4.3	4.3			0.4	0.4
FR	1	001-165	10	2012	4	1975	2	1	10	2012	37	10	2012	119	80	66	55.0	55.0	167.0	19.7	365	100	1.0	0.86	3.9	54.9	ND	10	2012	28	5	2013	2013-05-28	8.0	8.0	8.9	8.9	7.5	7.5			6.5	6.5			6.5	6.5
FR	1	001-168	10	2012	2	1989	1	1	10	2012	23	10	2012	121	71	56	79.0	79.0	183.0	23.6	235	93	1.0	0.9	6.0	67.5	ND	10	2012	7	1	2013	2013-01-07	11.8	11.8			10.4	10.4			12.4	12.4			10.6	10.6
FR	1	001-166	10	2012	7	1974	2	1	10	2012	38	10	2012	123	82	86	120.0	120.0	170.0	41.5	354	100	0.9	0.86	4.2	59.2	ND	10	2012	27	2	2013	2013-02-27	4.7	4.7			4.6	4.6			3.5	3.5
FR	1	001-167	10	2012	8	1989	2	1	10	2012	23	10	2012	113	70	60	53.0	53.0	165.0	19.5	326	100	0.8	0.81	3.8	54.8	ND	10	2012	28	5	2013	2013-05-28	21.1	21.1	13.8	13.8	21.3	21.3	15.1	15.1	19.4	19.4			22.6	22.6
FR	1	001-170	10	2012	6	1969	1	1	10	2012	43	10	2012	139	95	55	83.0	83.0	182.0	25.1	194	100	1.0	0.9	7.3	78.2	ND	10	2012	11	2	2013	2013-02-11					6.7	6.7			4.5	4.5			5.4	5.4
FR	1	001-169	10	2012	11	1946	1	1	10	2012	65	10	2012	121	80	56	78.0	78.0	170.0	27.0	214	95	0.9	1.04	7.3	89.5	78.0	10	2012	16	4	2013	2013-04-16	7.7	7.7			7.9	7.9			11.0	11.0			8.4	8.4
FR	3	003-24	10	2012	8	1954	1	1	10	2012	58	10	2012	137	73	85	58.0	58.0	163.0	21.8	247	73	1.2	0.85	7.3	75.5	78.7	10	2012	25	3	2013	2013-03-25	7.4	7.4	8.5	8.5	7.0	7.0	7.5	7.5	3.5	3.5	9.5	9.5	8.8	8.8
FR	3	003-19	10	2012	8	1982	2	1	10	2012	30	10	2012	101	71	63	48.0	48.0	163.0	18.1	265	85	1.1	0.7	4.2	54.1	101.5	10	2012	25	3	2013	2013-03-25	12.9	12.9	10.7	10.7	10.3	10.3	8.4	8.4	8.1	8.1			9.9	9.9
FR	3	003-20	10	2012	1	1975	2	1	10	2012	37	10	2012	118	78	78	80.0	80.0	170.0	27.7	321	100	0.9	0.93	5.1	52.0	138.9	10	2012	11	2	2013	2013-02-11	10.6	10.6			11.0	11.0			14.1	14.1			14.3	14.3
FR	3	003-22	10	2012	4	1940	2	1	10	2012	72	10	2012	121	73	72	64.0	64.0	154.0	27.0	240	96	1.2	0.72	10.5	76.0	59.5	10	2012	16	4	2013	2013-04-16	13.2	13.2	9.2	9.2	7.1	7.1			8.8	8.8			8.3	8.3
FR	3	003-21	10	2012	9	1960	1	1	10	2012	52	10	2012	120	76	67	78.0	78.0	178.0	24.6	287	83	0.9	0.85	5.3	83.5	102.7	10	2012	7	1	2013	2013-01-07			9.2	9.2	7.7	7.7	6.5	6.5	5.9	5.9			8.1	8.1
FR	3	003-23	10	2012	5	1948	1	1	10	2012	64	10	2012	134	84	71	83.0	83.0	178.0	26.2	160	95	1.0	0.85	7.1	97.0	79.0	10	2012	5	12	2012	2012-12-05	7.4	7.4	8.2	8.2	5.4	5.4	7.3	7.3	7.7	7.7			9.5	9.5
FR	1	001-171	10	2012	4	1992	2	1	10	2012	20	10	2012	118	71	94	65.0	65.0	170.0	22.5	271	97	0.9	0.9	5.0	72.8	ND	10	2012	30	4	2013	2013-04-30	ND		ND		ND		ND		ND		ND		ND		ND
FR	1	001-172	10	2012	8	1972	2	1	10	2012	40	10	2012	116	82	81	69.0	69.0	183.0	20.6	328	81	0.9	0.9	5.0	61.6	ND	10	2012	16	4	2013	2013-04-16			10.9	10.9	9.6	9.6	10.1	10.1	10.6	10.6			11.9	11.9
FR	1	001-173	10	2012	9	1974	2	2	10	2012	38	10	2012	119	74	59	77.0	77.0	168.0	27.3	207	93	1.1	0.85	3.6	71.1	84.0	10	2012	27	2	2013	2013-02-27	13.1	13.1			12.8	12.8			14.8	14.8			14.8	14.8
FR	1	001-174	10	2012	11	1971	2	1	10	2012	40	10	2012	137	85	72	67.0	67.0	173.0	22.4	266	100	1.0	0.81	4.6	60.8	ND	10	2012	2	1	2013	2013-01-02	10.0	10.0	10.0	10.0	11.7	11.7	15.9	15.9					10.6	10.6
FR	2	002-11	10	2012	4	1989	1	1	10	2012	23	10	2012	132	94	78	75.0	75.0	172.0	25.4	218	100	25.0	0.99	4.8	87.0	123.9	10	2012	22	1	2013	2013-01-22	5.6	5.6			5.4	5.4			3.4	3.4			3.9	3.9
FR	2	002-13	10	2012	9	1988	2	1	10	2012	24	10	2012	134	96	91	77.0	77.0	165.0	28.3	273	100	28.0	0.78	5.8	76.0	122.5	10	2012	30	1	2013	2013-01-30			7.9	7.9	8.9	8.9							7.0	7.0
FR	2	002-14	10	2012	11	1992	2	ND	10	2012	19	10	2012	113	73	87	63.0	63.0	150.0	28.0	250	88	31.0	0.73	5.1	62.0	129.6	10	2012	9	1	2013	2013-01-09					9.7	9.7			12.7	12.7
FR	1	001-175	10	2012	6	1970	2	1	10	2012	42	10	2012	156	101	65	69.0	69.0	166.0	25.0	241	100	0.9	0.85	3.7	54.5	ND	10	2012	22	5	2013	2013-05-22	10.0	10.0							10.3	10.3
FR	3	003-25	10	2012	7	1935	1	1	10	2012	77	10	2012	111	67	83	74.0	74.0	173.0	24.7	334	98	0.9	0.19	7.0	92.7	62.9	10	2012	ND	ND	ND		ND		ND		ND		ND		ND		ND		ND		ND
FR	3	003-26	10	2012	4	1947	1	1	10	2012	65	10	2012	149	90	74	77.0	77.0	183.0	23.0	180	100	0.9	0.77	5.1	84.1	85.8	10	2012	22	5	2013	2013-05-22	5.9	5.9	3.9	3.9	4.3	4.3	3.7	3.7	7.0	7.0			3.9	3.9
FR	1	001-176	10	2012	4	1976	1	2	10	2012	36	10	2012	153	109	77	87.0	87.0	173.0	29.1	254	100	0.9	0.88	5.1	97.4	80.6	10	2012	11	3	2013	2013-03-11	7.2	7.2			8.8	8.8			10.3	10.3			7.2	7.2
FR	3	003-27	10	2012	10	1950	2	ND	10	2012	62	10	2012	139	87	86	49.0	49.0	160.0	19.1	224	100	1.0	0.77	4.4	52.3	76.0	10	2012	3	4	2013	2013-04-03	11.2	11.2	7.3	7.3	10.2	10.2	8.2	8.2	5.4	5.4	8.4	8.4	8.3	8.3
FR	3	003-28	10	2012	1	1940	1	1	10	2012	72	10	2012	143	82	65	68.0	68.0	181.0	20.8	207	84	1.1	0.77	4.0	82.7	69.9	10	2012	30	4	2013	2013-04-30	ND		ND		ND		ND		ND		ND		ND		ND
FR	3	003-29	10	2012	4	1947	1	1	10	2012	65	10	2012	140	75	56	80.0	80.0	180.0	24.7	174	100	1.0	0.97	7.1	109.6	69.3	10	2012	22	4	2013	2013-04-22	6.3	6.3	5.8	5.8	6.6	6.6	5.7	5.7	5.8	5.8			5.8	5.8
FR	1	001-177	10	2012	1	1971	2	1	10	2012	41	10	2012	134	89	80	67.0	67.0	171.0	22.9	275	91	1.0	0.88	6.2	63.7	ND	10	2012	25	3	2013	2013-03-25	11.5	11.5			16.5	16.5			15.8	15.8			10.5	10.5
FR	1	001-178	10	2012	6	1975	2	1	10	2012	37	10	2012	107	61	64	70.0	70.0	172.0	23.7	249	100	1.0	0.85	6.8	73.1	82.0	10	2012	16	4	2013	2013-04-16			8.9	8.9	7.4	7.4			7.5	7.5	8.5	8.5	10.1	10.1
FR	1	001-179	10	2012	5	1951	2	1	10	2012	61	10	2012	126	79	71	53.0	53.0	163.0	19.9	309	100	1.0	0.81	3.9	61.1	NA	10	2012	22	4	2013	2013-04-22									7.5	7.5			7.0	7.0
FR	1	001-180	10	2012	3	1980	1	1	10	2012	32	10	2012	121	85	72	90.0	90.0	183.0	26.9	256	100	1.0	0.92	6.2	74.6	NA	11	2012	15	4	2013	2013-04-15	7.1	7.1			8.6	8.6			8.7	8.7			6.9	6.9
FR	1	001-181	10	2012	4	1969	2	1	10	2012	43	10	2012	127	78	76	64.0	64.0	163.0	24.1	272	100	1.0	0.83	3.7	63.5	NA	11	2012	18	6	2013	2013-06-18	ND		ND		ND		ND		ND		ND		ND		ND
FR	1	001-182	10	2012	5	1978	2	1	10	2012	34	10	2012	129	75	59	93.0	93.0	162.0	35.4	350	100	0.9	1.04	5.5	53.3	NA	10	2012	30	4	2013	2013-04-30	ND		ND		ND		ND		ND		ND		ND		ND
FR	1	001-183	10	2012	6	1982	2	1	10	2012	30	10	2012	117	68	76	68.0	68.0	174.0	22.5	214	95	1.0	0.86	3.6	63.3	NA	11	2012	15	4	2013	2013-04-15					8.4	8.4			10.2	10.2			10.5	10.5
FR	1	001-185	10	2012	12	1978	1	1	10	2012	33	10	2012	146	84	71	76.0	76.0	179.0	23.7	288	100	0.9	1.01	4.0	63.5	NA	11	2012	30	4	2013	2013-04-30	ND		ND		ND		ND		ND		ND		ND		ND
FR	1	001-184	10	2012	5	1981	2	1	10	2012	31	10	2012	108	66	67	55.0	55.0	158.0	22.0	246	95	0.9	0.85	4.2	53.9	ND	10	2012	3	4	2013	2013-04-03	10.0	10.0	9.6	9.6	13.3	13.3	9.5	9.5	10.2	10.2	10.4	10.4
FR	3	003-30	10	2012	6	1948	1	1	10	2012	64	10	2012	139	92	51	80.0	80.0	176.0	25.8	243	99	41.0	0.74	8.3	85.3	89.1	10	2012	3	4	2013	2013-04-03	4.2	4.2	4.4	4.4	2.3	2.3	2.9	2.9	3.7	3.7	2.9	2.9	2.5	2.5
FR	3	003-31	10	2012	8	1943	1	1	10	2012	69	10	2012	134	90	69	63.0	63.0	163.0	23.7	240	99	0.9	0.79	6.4	102.2	ND	10	2012	27	5	2013	2013-05-27	6.1	6.1	6.3	6.3	6.9	6.9	9.7	9.7	3.7	3.7			5.2	5.2
FR	3	003-32	10	2012	7	1951	2	1	10	2012	61	10	2012	127	74	69	83.0	83.0	168.0	29.4	247	100	1.2	0.81	3.7	67.1	101.6	10	2012	22	5	2013	2013-05-22	2.3	2.3	3.3	3.3	1.8	1.8	1.1	1.1	1.1	1.1			4.2	4.2
FR	3	003-33	10	2012	12	1946	2	1	10	2012	65	10	2012	121	68	71	63.0	63.0	155.0	26.2	288	95	1.1	0.79	4.0	63.8	77.0	10	2012	30	4	2013	2013-04-30	ND		ND		ND		ND		ND		ND		ND		ND
FR	1	001-186	10	2012	4	1951	2	1	10	2012	61	10	2012	121	80	66	52.0	52.0	159.0	20.6	293	100	0.9	0.88	4.9	56.8	NA	11	2012	19	3	2013	2013-03-19	8.6	8.6			10.7	10.7			12.6	12.6	10.8	10.8	11.3	11.3	10.7	10.7
FR	3	003-34	10	2012	10	1945	1	1	10	2012	67	10	2012	144	83	57	89.0	89.0	180.0	27.5	226	96	1.2	0.94	6.0	91.1	89.1	10	2012	19	3	2013	2013-03-19	3.1	3.1			1.6	1.6	2.3	2.3	4.5	4.5	3.1	3.1	1.9	1.9
FR	3	003-35	10	2012	5	1942	1	1	10	2012	70	10	2012	147	85	65	67.0	67.0	169.0	23.5	173	85	0.9	0.86	8.4	86.8	67.5	10	2012	23	4	2013	2013-04-23	3.7	3.7			6.7	6.7			8.2	8.2			5.5	5.5
FR	3	003-36	10	2012	2	1955	1	1	10	2012	57	10	2012	131	74	67	65.0	65.0	174.0	21.5	166	76	1.1	0.76	8.0	88.6	76.1	10	2012	27	2	2013	2013-02-27	10.3	10.3	7.3	7.3	7.1	7.1	7.6	7.6	6.8	6.8			9.1	9.1
FR	1	001-187	10	2012	7	1981	1	1	10	2012	31	10	2012	140	85	54	78.0	78.0	175.0	25.5	298	100	0.9	0.92	5.0	67.4	ND	11	2012	22	5	2013	2013-05-22	8.6	8.6	7.3	7.3	4.7	4.7			6.7	6.7			9.4	9.4
FR	1	001-188	10	2012	9	1951	1	1	10	2012	61	10	2012	150	93	44	73.0	73.0	175.0	23.8	161	84	1.0	0.9	7.5	78.4	NA	11	2012	22	4	2013	2013-04-22	2.0	2.0			3.3	3.3			3.6	3.6			4.7	4.7
FR	1	001-189	10	2012	10	1989	2	1	10	2012	23	10	2012	109	65	57	52.0	52.0	167.0	18.6	225	88	1.2	0.83	3.2	66.1	NA	11	2012	22	4	2013	2013-04-22	10.7	10.7			15.2	15.2			13.2	13.2			15.3	15.3
FR	1	001-191	10	2012	9	1961	1	1	10	2012	51	10	2012	130	88	61	66.0	66.0	173.0	22.1	275	100	1.0	0.94	6.9	79.6	NA	11	2012	15	4	2013	2013-04-15	6.4	6.4			11.7	11.7			10.6	10.6
FR	1	001-190	10	2012	3	1982	2	1	10	2012	30	10	2012	92	61	50	43.0	43.0	173.0	14.4	261	97	1.2	0.72	4.5	48.3	NA	11	2012	28	5	2013	2013-05-28	10.1	10.1			11.3	11.3							10.7	10.7
FR	1	001-192	10	2012	5	1989	1	1	10	2012	23	10	2012	111	59	62	82.0	82.0	175.0	26.8	278	100	1.1	0.94	4.0	89.6	ND	11	2012	22	4	2013	2013-04-22	11.0	11.0							9.1	9.1			13.2	13.2
FR	1	001-193	10	2012	6	1978	2	1	10	2012	34	10	2012	133	91	92	79.0	79.0	168.0	28.0	276	100	1.2	0.99	3.9	57.2	ND	NA	NA
FR	3	003-37	10	2012	4	1948	1	1	10	2012	64	10	2012	128	72	66	67.0	67.0	170.0	23.2	191	100	1.0	0.72	6.8	83.4	76.3	10	2012	27	5	2013	2013-05-27	5.3	5.3	4.7	4.7	6.5	6.5			4.7	4.7			4.3	4.3
FR	3	003-38	10	2012	4	1961	1	1	10	2012	51	10	2012	108	70	68	55.0	55.0	165.0	20.2	209	100	1.0	0.81	5.5	81.0	75.5	10	2012	27	5	2013	2013-05-27	6.1	6.1	7.5	7.5	3.4	3.4			9.1	9.1			5.5	5.5
FR	3	003-39	10	2012	9	1953	1	1	10	2012	59	10	2012	140	82	55	87.0	87.0	178.0	27.5	324	100	1.0	0.81	6.4	72.9	120.8	10	2012	16	4	2013	2013-04-16	6.2	6.2	5.5	5.5	7.2	7.2	6.5	6.5	7.0	7.0	8.8	8.8	8.0	8.0
FR	1	001-194	11	2012	1	1959	1	1	11	2012	53	11	2012	129	87	64	84.0	84.0	172.0	28.4	209	100	0.9	0.99	4.4	89.9	81.0	11	2012	27	2	2013	2013-02-27	10.5	10.5	10.7	10.7					10.8	10.8	10.9	10.9	10.8	10.8
FR	2	002-17	11	2012	11	1978	1	1	11	2012	33	11	2012	124	79	94	90.0	90.0	175.0	29.4	265	100	26.0	1.16	6.3	74.0	157.8	11	2012	30	4	2013	2013-04-30	ND		ND		ND		ND		ND		ND		ND		ND
FR	1	001-195	11	2012	6	1982	1	1	11	2012	30	11	2012	125	84	60	76.0	76.0	183.0	22.7	220	93	1.0	0.77	6.3	89.2	ND	11	2012	15	4	2013	2013-04-15	11.6	11.6	13.4	13.4	13.6	13.6	12.5	12.5	14.3	14.3			11.5	11.5
FR	2	002-15	11	2012	5	1952	1	1	11	2012	60	11	2012	140	79	62	71.0	71.0	167.0	25.5	242	87	29.0	0.94	ND	86.0	80.2	11	2012	15	4	2013	2013-04-15			3.3	3.3	4.0	4.0			5.4	5.4			3.0	3.0
FR	2	002-16	11	2012	7	1979	1	1	11	2012	33	11	2012	136	86	67	66.0	66.0	175.0	21.6	309	97	32.0	0.96	5.5	96.0	104.2	11	2012	27	5	2013	2013-05-27	6.7	6.7			5.5	5.5			5.2	5.2			4.2	4.2
FR	3	003-40	11	2012	12	1936	2	1	11	2012	75	11	2012	140	84	83	56.0	56.0	151.0	24.6	282	68	1.0	0.88	5.0	46.4	81.6	11	2012	3	4	2013	2013-04-03	9.5	9.5			9.5	9.5			9.7	9.7
FR	3	003-41	11	2012	12	1953	1	1	11	2012	58	11	2012	137	87	65	84.0	84.0	184.0	24.8	208	86	1.0	0.81	6.5	101.5	84.8	11	2012	22	4	2013	2013-04-22	4.8	4.8	5.2	5.2					6.3	6.3			6.2	6.2
FR	1	001-196	11	2012	11	1969	2	1	11	2012	42	11	2012	114	68	59	62.0	62.0	162.0	23.6	364	100	0.9	0.88	7.2	8.4	78.0	11	2012	3	4	2013	2013-04-03	15.9	15.9	11.9	11.9	10.0	10.0	10.9	10.9					9.9	9.9
FR	1	001-197	11	2012	1	1966	2	1	11	2012	46	11	2012	122	72	70	75.0	75.0	176.0	24.2	227	88	1.0	0.1	4.5	64.8	90.0	11	2012	30	4	2013	2013-04-30	ND		ND		ND		ND		ND		ND		ND		ND
FR	1	001-198	11	2012	3	1971	2	1	11	2012	41	11	2012	127	73	67	101.0	101.0	173.0	33.7	242	100	1.0	0.92	54.0	70.8	84.1	12	2012	6	2	2013	2013-02-06	12.4	12.4	9.2	9.2	8.0	8.0	9.4	9.4	5.3	5.3			7.4	7.4
FR	1	001-199	11	2012	10	1984	1	1	11	2012	28	11	2012	130	75	57	69.0	69.0	171.0	23.6	297	100	1.0	0.81	5.0	94.4	87.0	11	2012	11	3	2013	2013-03-11	12.3	12.3	10.6	10.6	7.0	7.0			11.3	11.3			15.3	15.3
FR	2	002-18	11	2012	6	1960	1	1	11	2012	52	11	2012	133	94	89	91.0	91.0	178.0	28.7	133	100	25.0	0.97	7.0	90.0	81.0	12	2012	3	4	2013	2013-04-03	12.4	12.4	10.6	10.6	9.1	9.1	9.0	9.0	11.4	11.4			10.4	10.4
FR	2	002-19	11	2012	9	1991	2	1	11	2012	21	11	2012	110	74	82	81.0	81.0	163.0	30.5	336	92	32.0	0.96	5.5	69.0	145.6	12	2012	9	4	2013	2013-04-09	11.4	11.4			12.4	12.4			ND				10.7	10.7
FR	1	001-200	11	2012	4	1950	1	1	11	2012	62	11	2012	125	80	49	85.0	85.0	173.0	28.4	196	100	1.0	1.02	ND	75.8	85.0	12	2012	30	1	2013	2013-01-30	5.8	5.8	2.9	2.9			5.0	5.0	5.1	5.1			4.8	4.8
FR	1	001-201	11	2012	6	1951	2	1	11	2012	61	11	2012	113	51	52	60.0	60.0	165.0	22.0	171	100	1.2	0.86	ND	69.2	70.0	12	2012	11	2	2013	2013-02-11	0.0	0.0			0.0	0.0			0.0	0.0			0.0	0.0
FR	1	001-202	12	2012	9	1981	2	1	12	2012	31	12	2012	117	74	65	59.0	59.0	174.0	19.5	234	100	1.0	0.95	5.2	65.6	90.0	12	2012	9	1	2013	2013-01-09	13.5	13.5			13.1	13.1			11.5	11.5			14.1	14.1
FR	1	001-203	12	2012	7	1970	1	1	12	2012	42	12	2012	135	89	86	87.0	87.0	172.0	29.4	336	100	1.0	0.97	5.3	81.4	ND	1	2013	21	1	2013	2013-01-21	14.4	14.4	10.9	10.9	10.1	10.1	9.9	9.9	9.4	9.4			9.6	9.6
FR	2	002-20	12	2012	12	1962	1	1	12	2012	50	12	2012	127	77	69	63.0	63.0	172.0	21.3	208	100	25.0	0.95	8.3	83.0	83.8	12	2012	19	2	2013	2013-02-19	6.7	6.7							5.2	5.2	6.9	6.9	6.0	6.0	7.3	7.3
FR	2	002-21	12	2012	1	1955	1	1	12	2012	57	ND	ND	144	94	89	70.0	70.0	175.0	22.9	307	99	31.0	0.9	6.3	127.0	55.8	12	2012	11	2	2013	2013-02-11	7.0	7.0	8.0	8.0	5.9	5.9			6.5	6.5
FR	2	002-22	12	2012	10	1980	1	1	12	2012	32	12	2012	117	81	87	92.0	92.0	183.0	27.5	257	100	29.0	0.79	5.3	111.0	110.2	12	2012	19	3	2013	2013-03-19	11.7	11.7	8.6	8.6	10.0	10.0			11.8	11.8			8.9	8.9
FR	1	001-204	12	2012	5	1968	2	1	12	2012	44	12	2012	128	87	65	57.0	57.0	161.0	22.0	330	100	1.0	0.9	4.8	60.0	ND	1	2013	19	3	2013	2013-03-19					6.1	6.1			8.1	8.1			9.8	9.8
FR	2	002-23	1	2013	1	1984	2	1	1	2013	29	1	2013	124	77	96	65.0	65.0	168.0	23.0	319	100	26.0	1.08	5.0	64.0	118.3	1	2013	21	1	2013	2013-01-21	8.8	8.8
FR	2	002-24	1	2013	12	1991	2	1	1	2013	21	1	2013	135	73	76	55.0	55.0	167.0	19.7	225	84	27.0	1.14	2.7	52.0	130.9	1	2013	27	2	2013	2013-02-27	14.7	14.7			15.8	15.8							17.8	17.8
FR	2	002-25	1	2013	3	1985	1	1	1	2013	27	1	2013	167	87	82	98.0	98.0	194.0	26.0	190	100	28.0	0.9	7.6	85.0	160.6	1	2013	6	2	2013	2013-02-06	9.7	9.7			11.0	11.0			10.0	10.0			11.5	11.5
FR	1	001-205	2	2013	10	1986	2	1	2	2013	26	2	2013	107	76	79	67.0	67.0	170.0	23.2	229	87	1.0	0.88	3.9	72.5	89.0	2	2013	6	3	2013	2013-03-06	10.5	10.5			9.8	9.8			14.7	14.7			11.9	11.9
FR	1	001-206	2	2013	8	1969	2	1	2	2013	43	2	2013	130	78	94	55.0	55.0	165.0	20.2	274	94	0.9	0.88	4.3	61.0	ND	2	2013	11	3	2013	2013-03-11	19.4	19.4			21.2	21.2			17.7	17.7			15.1	15.1
FR	1	001-207	3	2013	7	1939	1	1	3	2013	73	3	2013	135	81	68	99.0	99.0	167.0	35.5	NA	NA	NA	NA	NA	NA	NA	NA	NA
FR	1	001-208	3	2013	11	1942	2	1	3	2013	70	3	2013	135	78	81	68.0	68.0	170.0	23.5	212	81	1.0	0.89	10.96	102.7	49.2	3	2013	18	6	2013	2013-06-18	ND		ND		ND		ND		ND		ND		ND		ND
FR	1	001-209	3	2013	2	1938	1	1	3	2013	75	3	2013	142	88	58	76.0	76.0	171.0	26.0	191	100	0.8	1.01	5.7	91.5	74.0	3	2013	22	4	2013	2013-04-22	7.4	7.4			5.5	5.5							7.0	7.0
FR	1	001-210	3	2013	7	1939	1	1	3	2013	73	3	2013	215	89	92	85.0	85.0	167.0	30.5	188	100	0.9	1.13	8.2	98.8	68.0	NA	NA
FR	1	001-211	3	2013	2	1941	2	1	3	2013	72	3	2013	140	87	66	74.0	74.0	171.0	25.3	260	100	0.9	1.02	4.81	84.1	61.5	3	2013	9	4	2013	2013-04-09	5.7	5.7			3.1	3.1
FR	1	001-212	3	2013	10	1939	1	1	3	2013	73	3	2013	149	95	80	64.0	64.0	176.0	20.7	161	100	0.9	0.97	4.5	55.5	NA	3	2013	9	4	2013	2013-04-09			10.6	10.6	10.9	10.9	11.1	11.1	7.5	7.5			8.6	8.6
FR	1	001-214	3	2013	6	1941	1	1	3	2013	71	3	2013	144	78	57	85.0	85.0	175.0	27.8	193	100	1.0	1.03	ND	77.0	92.1	4	2013	22	4	2013	2013-04-22	9.6	9.6			10.2	10.2			10.2	10.2			10.6	10.6
FR	1	001-213	3	2013	12	1939	2	1	3	2013	73	3	2013	135	85	75	62.0	62.0	158.0	24.8	284	100	0.9	1.01	6.9	60.0	90.0	4	2013	16	4	2013	2013-04-16	18.7	18.7			17.4	17.4			11.9	11.9			13.9	13.9
FR	1	001-215	3	2013	7	1939	1	1	3	2013	73	3	2013	147	75	43	82.0	82.0	170.0	28.4	292	ND	ND	1.08	ND	105.3	60.0	NA	NA
FR	1	001-216	3	2013	5	1942	1	1	3	2013	70	3	2013	148	95	69	85.0	85.0	172.0	28.7	204	84	1.0	1.17	5.8	11.5	66.0	NA	NA
FR	1	001-217	3	2013	6	1937	2	1	3	2013	75	3	2013	134	77	80	60.0	60.0	156.0	24.7	252	94	1.0	0.95	4.15	71.0	74.4	3	2013	25	3	2013	2013-03-25	5.8	5.8			7.4	7.4			5.7	5.7			9.9	9.9
FR	1	001-218	3	2013	10	1941	1	1	3	2013	71	3	2013	136	92	65	68.0	68.0	172.0	23.0	214	100	0.9	0.95	ND	67.0	85.0	4	2013	16	4	2013	2013-04-16	6.9	6.9			4.3	4.3			7.1	7.1			5.4	5.4
FR	1	001-219	3	2013	2	1936	1	1	3	2013	77	3	2013	130	80	56	81.0	81.0	167.0	29.0	178	87	1.0	1.24	7.2	94.4	71.0	NA	NA
FR	1	001-220	3	2013	10	1980	2	1	3	2013	32	3	2013	111	81	67	68.0	68.0	170.0	23.5	247	100	0.9	0.95	4.2	59.0	NA	4	2013	15	4	2013	2013-04-15	13.9	13.9	10.8	10.8	12.8	12.8			8.7	8.7			14.2	14.2
FR	1	001-221	4	2013	3	1939	1	1	4	2013	74	4	2013	146	84	59	78.0	78.0	169.0	27.3	266	100	1.0	0.92	6.6	96.5	70.0	5	2013	28	5	2013	2013-05-28	5.5	5.5			7.3	7.3			4.5	4.5			7.2	7.2
FR	1	001-222	4	2013	6	1979	2	1	4	2013	33	4	2013	114	75	67	49.0	49.0	162.0	18.7	272	100	1.1	0.86	4.7	76.2	80.0	5	2013	22	5	2013	2013-05-22	13.8	13.8	12.0	12.0	11.4	11.4			14.1	14.1			14.1	14.1
FR	1	001-223	4	2013	2	1941	1	1	4	2013	72	4	2013	144	86	52	89.0	89.0	173.0	29.7	223	100	1.0	1.19	7.3	89.1	77.0	NA	NA
FR	1	001-224	4	2013	3	1939	1	1	4	2013	74	4	2013	154	82	57	80.0	80.0	180.0	24.7	190	100	1.0	1.1	7.3	82.0	84.0	5	2013	27	5	2013	2013-05-27	13.0	13.0	5.0	5.0	8.2	8.2			5.1	5.1			5.3	5.3
FR	1	001-225	4	2013	11	1940	2	1	4	2013	72	4	2013	110	72	55	70.0	70.0	170.0	24.2	295	100	0.9	1.01	6.5	74.7	70.0	5	2013	22	5	2013	2013-05-22	10.0	10.0			8.9	8.9			9.2	9.2			6.2	6.2
FR	1	001-226	5	2013	8	1986	1	1	5	2013	26	5	2013	135	92	81	100.0	100.0	170.0	34.6	340	100	1.0	1.03	4.9	69.8	ND	5	2013	27	5	2013	2013-05-27	13.7	13.7			8.5	8.5							13.2	13.2
FR	1	001-227	5	2013	12	1988	2	1	5	2013	24	5	2013	110	82	81	51.0	51.0	163.0	19.2	210	75	1.0	0.81	3.1	62.4	ND	6	2013	17	6	2013	2013-06-17	10.2	10.2			10.7	10.7			9.5	9.5			10.9	10.9
FR	1	001-228	7	2013	10	1989	1	1	7	2013	23	7	2013	136	86	67	80.0	80.0	175.0	26.1	246	100	0.8	0.97	5.1	87.6	ND	7	2013	23	7	2013	2013-07-23	14.9	14.9			16.1	16.1	16.5	16.5					15.8	15.8
FR	1	001-229	8	2013	3	1976	2	1	8	2013	37	8	2013	103	71	61	58.0	58.0	164.0	21.6	180	87	1.1	0.86	3.6	60.4	ND	8	2013	14	10	2013	2013-10-14	4.1	4.1	5.5	5.5	6.2	6.2	4.8	4.8	3.9	3.9			4.5	4.5
FR	1	001-230	8	2013	7	1958	2	2	8	2013	55	8	2013	121	79	63	58.0	58.0	158.0	23.2	167	100	1.1	0.92	5.9	64.5	88.0	8	2013	14	10	2013	2013-10-14	14.0	14.0			10.6	10.6			14.8	14.8			15.2	15.2
FR	1	001-231	8	2013	5	1971	1	1	8	2013	42	8	2013	117	83	91	77.0	77.0	182.0	23.2	219	92	1.1	1.04	4.0	66.5	ND	8	2013	15	10	2013	2013-10-15	8.6	8.6			9.5	9.5	6.4	6.4	9.9	9.9			10.5	10.5
FR	1	001-232	8	2013	7	1969	2	1	8	2013	44	8	2013	103	71	68	52.0	52.0	163.0	19.6	192	98	1.1	0.81	4.9	70.1	83.0	8	2013	15	10	2013	2013-10-15	5.0	5.0	8.8	8.8	6.2	6.2			7.4	7.4			7.6	7.6
FR	1	001-233	8	2013	11	1960	2	1	8	2013	52	8	2013	117	79	58	50.0	50.0	160.0	19.5	213	100	0.9	0.94	4.2	61.3	ND	9	2013	15	10	2013	2013-10-15	13.7	13.7	12.6	12.6	12.8	12.8	1.1	1.1	10.0	10.0			10.7	10.7
FR	1	001-234	8	2013	10	1978	1	1	8	2013	34	8	2013	123	83	52	70.0	70.0	180.0	21.6	214	100	1.0	0.94	4.3	81.7	ND	9	2013	14	10	2013	2013-10-14	4.9	4.9	3.4	3.4	5.4	5.4	4.9	4.9	2.9	2.9			4.4	4.4
FR	1	001-235	8	2013	7	1955	2	1	8	2013	58	8	2013	114	80	58	51.0	51.0	165.0	18.7	280	100	1.0	1.01	7.3	61.6	ND	9	2013	14	10	2013	2013-10-14	9.3	9.3	12.2	12.2	12.4	12.4			10.7	10.7			7.3	7.3
FR	1	001-236	8	2013	12	1977	1	1	8	2013	35	8	2013	136	74	56	72.0	72.0	185.0	21.0	185	100	0.9	1.03	6.1	65.2	ND	9	2013	15	10	2013	2013-10-15	3.1	3.1			1.5	1.5			1.8	1.8			1.5	1.5
FR	1	001-237	9	2013	2	1969	1	2	9	2013	44	9	2013	120	82	65	82.0	82.0	180.0	25.3	171	92	1.1	0.95	6.3	78.9	ND	NA	NA
FR	1	001-239	9	2013	2	1979	1	1	9	2013	34	9	2013	125	91	88	82.0	82.0	180.0	25.3	230	100	1.0	0.9	4.7	68.2	ND	10	2013	14	10	2013	2013-10-14	4.7	4.7	2.2	2.2	2.6	2.6			4.7	4.7			6.6	6.6
FR	1	001-238	9	2013	4	1978	2	1	9	2013	35	9	2013	117	71	71	51.0	51.0	164.0	19.0	185	98	1.2	0.9	4.8	61.0	ND	10	2013	15	10	2013	2013-10-15	10.2	10.2			12.4	12.4			13.9	13.9			13.6	13.6
FR	1	001-240	9	2013	1	1956	2	1	9	2013	57	9	2013	138	90	64	69.0	69.0	160.0	27.0	338	100	1.0	0.94	5.9	53.5	ND	10	2013	15	10	2013	2013-10-15	8.1	8.1	4.5	4.5									6.4	6.4
FR	1	001-241	10	2013	8	1971	1	1	10	2013	42	10	2013	137	95	62	97.0	97.0	186.0	28.0	343	100	0.9	0.9	5.1	77.6	ND	10	2013	6	11	2013	2013-11-06	6.7	6.7	6.5	6.5			6.6	6.6	7.1	7.1			4.6	4.6
FR	1	001-242	10	2013	7	1967	2	1	10	2013	46	10	2013	110	69	62	55.0	55.0	157.0	22.3	266	100	1.0	0.99	4.7	63.8	ND	10	2013	29	10	2013	2013-10-29	10.5	10.5	7.7	7.7	8.2	8.2			9.0	9.0			8.9	8.9
FR	1	001-244	10	2013	5	1971	1	1	10	2013	42	10	2013	138	90	71	77.0	77.0	186.0	22.3	180	100	1.0	1.08	4.7	67.4	ND	10	2013	6	11	2013	2013-11-06			5.3	5.3	9.5	9.5			6.1	6.1			4.2	4.2
FR	1	001-243	10	2013	6	1977	2	1	10	2013	36	10	2013	127	84	62	64.0	64.0	171.0	21.9	266	90	1.0	0.88	4.9	69.6	87.0	10	2013	29	10	2013	2013-10-29	11.0	11.0	9.4	9.4	13.4	13.4	10.0	10.0	10.6	10.6
FR	1	001-245	10	2013	10	1962	1	1	10	2013	50	10	2013	124	81	59	76.0	76.0	180.0	23.5	230	100	1.0	0.95	3.8	79.4	ND	11	2013	6	11	2013	2013-11-06	5.3	5.3	4.7	4.7	4.1	4.1	7.4	7.4	5.9	5.9
FR	1	001-246	10	2013	8	1970	1	1	10	2013	43	10	2013	140	94	61	79.0	79.0	175.0	25.8	232	96	1.2	0.94	6.4	89.1	86.0	11	2013	12	11	2013	2013-11-12	9.3	9.3	9.9	9.9	11.5	11.5							8.1	8.1
FR	1	001-247	10	2013	6	1978	1	1	10	2013	35	10	2013	127	86	80	80.0	80.0	179.0	25.0	249	100	1.1	0.9	3.4	64.1	ND	11	2013	26	11	2013	2013-11-26	6.9	6.9	7.1	7.1	5.7	5.7	4.2	4.2					7.7	7.7
FR	1	001-248	10	2013	9	1964	2	1	10	2013	49	10	2013	100	66	75	54.0	54.0	159.0	21.4	243	100	1.0	0.85	ND	43.8	ND	11	2013	26	11	2013	2013-11-26	18.0	18.0	17.4	17.4	14.9	14.9	17.1	17.1	17.6	17.6
FR	1	001-249	11	2013	9	1980	1	1	11	2013	33	11	2013	121	70	64	79.0	79.0	182.0	23.8	239	100	1.0	0.85	5.8	71.5	ND	11	2013	17	12	2013	2013-12-17	8.1	8.1	14.1	14.1	10.9	10.9	9.2	9.2	9.7	9.7			6.5	6.5
FR	1	001-250	11	2013	4	1965	2	1	11	2013	48	11	2013	115	82	79	90.0	90.0	172.0	30.4	254	100	1.0	1.03	4.6	56.7	ND	11	2013	26	11	2013	2013-11-26	8.6	8.6	15.9	15.9	9.8	9.8	12.4	12.4	12.6	12.6			11.6	11.6
FR	1	001-251	11	2013	7	1956	2	1	11	2013	57	11	2013	117	84	63	63.0	63.0	171.0	21.5	144	100	1.1	0.89	5.3	63.1	89.0	11	2013	26	11	2013	2013-11-26	5.9	5.9	5.6	5.6	3.8	3.8			5.4	5.4			4.3	4.3
FR	1	001-252	11	2013	7	1971	2	1	11	2013	42	11	2013	123	85	59	58.0	58.0	158.0	23.2	221	100	0.9	0.9	4.3	61.7	ND	12	2013	17	12	2013	2013-12-17	14.3	14.3	20.4	20.4	20.0	20.0	21.1	21.1					15.7	15.7
FR	1	001-253	12	2013	8	1970	1	1	12	2013	43	12	2013	111	77	58	58.0	58.0	165.0	21.3	299	100	1.0	0.99	4.7	80.5	ND	12	2013	11	2	2014	2014-02-11	10.8	10.8	11.8	11.8	7.7	7.7	12.1	12.1	10.9	10.9			10.0	10.0
FR	1	001-254	12	2013	1	1941	2	1	12	2013	72	12	2013	173	96	54	85.0	85.0	168.0	30.1	198	100	1.0	1.26	4.4	67.7	78.0	12	2013	17	12	2013	2013-12-17	6.0	6.0			6.9	6.9			5.2	5.2
FR	1	001-255	12	2013	10	1980	2	1	12	2013	33	12	2013	142	90	85	55.0	55.0	160.0	21.5	290	100	1.0	1.06	2.8	48.7	ND	12	2013	11	2	2014	2014-02-11	14.8	14.8	13.0	13.0	14.8	14.8	11.6	11.6					14.7	14.7
FR	1	001-256	2	2014	3	1959	1	1	2	2014	54	2	2014	135	84	68	97.0	97.0	198.0	24.7	187	98	34.0	1.06	6.1	70.1	90.0	2	2014	5	3	2014	2014-03-05	2.0	2.0	2.5	2.5	5.7	5.7	2.7	2.7	3.3	3.3	3.4	3.4			4.6	4.6
FR	1	001-257	2	2014	7	1959	1	1	2	2014	54	2	2014	127	91	51	65.0	65.0	176.0	21.0	180	100	37.6	0.97	6.9	69.4	97.9	2	2014	5	3	2014	2014-03-05	13.5	13.5	10.9	10.9	14.3	14.3	14.8	14.8	9.1	9.1			13.6	13.6
FR	1	001-258	2	2014	12	1961	1	1	2	2014	52	2	2014	114	75	59	74.0	74.0	180.0	22.8	175	100	32.3	1.01	9.0	89.5	88.5	3	2014	5	3	2014	2014-03-05	4.2	4.2	5.1	5.1	4.7	4.7			6.6	6.6			6.4	6.4
FR	1	001-259	3	2014	9	1983	2	1	3	2014	30	3	2014	119	75	83	58.0	58.0	159.0	22.9	192	78	34.0	1.01	3.1	74.9	83.0	3	2014	17	3	2014	2014-03-17	21.7	21.7	20.6	20.6	21.2	21.2			19.4	19.4			14.5	14.5
FR	1	001-260	4	2014	5	1955	1	1	4	2014	58	4	2014	136	88	67	72.0	72.0	179.0	22.5	198	100	1.1	1.1	7.7	105.0	66.0	4	2014	28	4	2014	2014-04-28	4.0	4.0	4.5	4.5	5.5	5.5	4.0	4.0	5.7	5.7			6.0	6.0
FR	1	001-261	5	2014	4	1960	1	1	5	2014	54	5	2014	159	104	72	93.0	93.0	174.0	30.7	186	100	1.1	1.1	5.5	76.8	ND	5	2014	10	6	2014	2014-06-10	6.9	6.9	8.7	8.7	6.3	6.3			4.9	4.9			6.8	6.8
[truncated: 96 more columns]
